# Supplementary material for: Quantifying the daily intake of water from morning and spot urine samples; retrospective analysis of a clinical trial in volunteers
Source: BMC Nutr. 2023 Jan 2;9:3. doi: 10.1186/s40795-022-00660-2 (PMC9809043; doi:10.1186/s40795-022-00660-2)
Supplement: Supplementary file 2 — Additional file 2. Data used to analyze the morning urine. [file 40795_2022_660_MOESM2_ESM.xls]

## Sheet: Blad1
Subjects nr	Day	Water intake	Osm morning	Creatinine morning		Subject nr	Day nr	Water intake 2	Osm morning	Crea morning
2	3	5334.71	230	3.4		2	11	5588.64	185	2.5
2	2	4260.04	277	3.4		2	10	5934.17	226	2.8
17	4	1702.12	336	3.4		2	8	5778.99	217	3
9	3	2773.73	351	4.6		1	8	3382.37	139	3.3
1	2	3171.4	355	4.9		10	11	3021.66	203	3.8
2	1	4523.98	331	5.3		18	11	2711.62	377	4.4
3	4	2796.61	355	5.5		11	8	2869.15	392	4.4
12	4	4163.72	364	5.5		11	9	1861.36	373	5
10	2	3035.91	303	5.8		3	8	4223.04	294	5.5
2	4	5125.77	374	6.2		10	8	3039.93	308	6.1
3	2	3964.66	258	6.9		18	8	3115.59	418	6.1
10	1	3213.68	376	7.5		19	11	2586.66	312	6.2
18	2	3788.86	457	4.4		11	10	2537.38	855	6.5
3	1	3923.72	576	4.7		10	10	3301.13	387	6.6
4	1	1292.55	515	5.6		7	8	3945.52	460	6.6
12	3	5204.12	486	5.7		14	11	2324.76	545	6.9
17	3	1820.61	508	5.8		19	10	4232.33	772	7.2
18	1	3196.24	456	6.4		12	11	6988.2	460	7.3
18	3	2696.73	494	6.6		2	9	6525.27	481	7.4
4	4	1225.4	485	6.7		18	9	3789.5	543	7.4
9	1	1625.43	524	6.7		18	10	2776.96	543	7.4
1	3	2692.27	409	6.9		7	10	3857.98	496	7.5
17	1	2527.5	423	7.2		15	10	2606.15	548	7.5
20	3	2126.4	466	7.3		19	9	3615.47	623	7.5
14	3	1820.61	546	7.4		10	9	3008.82	392	7.6
9	4	2127.2	538	7.7		9	11	3867.9	616	7.6
9	2	2686.07	523	7.8		9	10	3243.2	579	7.8
14	4	1702.12	551	7.8		9	9	3473.37	598	7.9
7	4	2950.4	444	8		4	8	3374.62	727	8
1	4	2392.91	467	8		1	10	3806.51	467	8.2
14	1	2527.5	488	8		7	11	4243.48	477	8.3
4	2	2577.46	570	8		14	10	3355.75	552	8.3
19	1	2158.93	407	8.2		12	10	6078.57	488	8.4
11	1	2198.75	458	8.4		19	8	2197.9	435	8.5
16	4	2288.22	522	8.6		7	9	3344.62	465	8.6
17	2	2255.25	524	9.2		15	8	2448.51	686	9
11	4	1582	517	10.9		14	9	2401.39	564	9.3
1	1	2420.98	586	11		6	11	2846.29	550	9.5
7	3	2675.3	490	11.2		1	11	2804.65	619	9.5
7	1	2429.97	542	11.9		17	10	3355.75	583	9.6
7	2	3050.6	503	12.1		9	8	2801.54	648	9.6
10	3	2668.23	552	13.3		3	9	3952.81	340	9.7
20	2	2251.09	591	13.9		17	11	2324.76	573	10.3
8	4	2412.85	556	14.5		16	8	2968.66	608	10.6
13	1	2319.46	553	15.7		20	8	3026.28	493	10.9
4	3	1929.7	603	8.6		5	11	3034.93	434	11
14	2	2255.25	663	10.4		14	8	2070.74	524	11
19	3	1938.9	610	10.5		20	9	2632.25	470	11.4
19	2	2549.58	637	10.6		4	11	2035.38	976	11.7
16	1	1952.17	668	11.7		16	10	3273.7	656	11.9
16	3	2760.86	642	13		12	8	4784.5	511	12.2
13	3	2134.08	684	13.2		17	8	2070.74	661	12.3
6	1	1406.37	779	13.2		20	10	2829.09	639	13
15	1	1650.08	790	13.4		16	9	3143.86	668	13.2
6	2	1288.75	767	13.8		6	9	2237.67	853	13.2
18	4	2631.24	696	14.8		8	10	2813.5	902	13.5
10	4	3233.4	700	15.3		4	10	2743.73	809	13.7
11	2	1936.12	747	16.9		4	9	2331.34	817	13.7
6	3	1692.38	779	17		3	10	3309.01	574	13.9
13	2	1895.07	775	20.4		5	10	3081.99	546	14.4
5	4	2471.52	746	23.3		6	10	2517.63	1004	14.9
8	3	2092.23	861	8.3		15	9	3143.73	918	15
15	4	1647.1	984	13.9		15	11	2946.56	910	15.4
20	1	2106.86	846	14		3	11	2973.47	691	16
15	2	1376.47	875	14.3		20	11	3207.25	594	16.1
12	2	4982.72	908	14.4		1	9	4502.31	649	16.6
3	3	3564.44	818	14.7		12	9	6378.36	769	16.6
8	1	1450.61	869	15.5		5	9	4013.7	473	17.4
19	4	2465.76	881	15.6		13	10	1913.83	922	17.5
11	3	2616.13	976	16.9		11	11	2207.07	920	18.8
15	3	1776.55	1188	16.9		13	9	2460.68	777	19
12	1	5510.53	828	17.7		8	11	2281.35	799	19.9
8	2	1987.57	911	18.7		13	8	2853.67	729	20.4
6	4	1111.97	908	20.1		6	8	2303.25	875	20.4
16	2	1887.81	873	22.3		8	9	2177.98	944	20.4
13	4	1542.99	838	23.1		8	8	2550.32	951	21.3
5	3	2089.87	901	24.2		13	11	1131.9	955	21.4
5	2	3078.49	801	24.9		16	11	2555.09	773	26.4
20	4	965.79	937	27.3		5	8	3041.3	643	26.8
5	1	1543.91	853	31.5
