# Supplementary material for: Quantifying the daily intake of water from morning and spot urine samples; retrospective analysis of a clinical trial in volunteers
Source: BMC Nutr. 2023 Jan 2;9:3. doi: 10.1186/s40795-022-00660-2 (PMC9809043; doi:10.1186/s40795-022-00660-2)
Supplement: Supplementary file 3 — Additional file 3. Data used to analyze the spot urine. [file 40795_2022_660_MOESM3_ESM.xls]

## Sheet: Blad1
Subject Nr	Day	Water intake Day 5-7	Time of day (h)	Osm Day 5-7	Crea Day 5-7		Subject nr	Day	Water intake Day 12-14	Time of day	Osm 12-14	Crea 12-14
2	6	2561	9.55	149	1		8	12	1709	20.05	227	3.6
11	6	1978	22	157	1		2	12	5547	22.35	226	1.9
3	6	4866	15.05	116	1.1		1	12	4108	10.55	336	4.3
2	6	2561	11.3	176	1.1		16	12	2543	24	237	3.8
2	7	1790	9.2	153	1.1		11	12	2218	23	225	2
4	5	2627	12.4	108	1.2		16	12	2543	3.3	221	3.6
4	6	2640	15.18	121	1.2		18	12	3460	14.15	245	1.7
2	5	4258	12	153	1.3		3	12	3370	18.55	238	2.8
2	5	4258	23.35	165	1.4		17	12		14.15	205	2.2
11	6	1978	13	225	1.4		16	12	2543	15.1	209	2.1
3	7	4009	15.25	126	1.4		12	12	6440	22.45	198	1.7
2	5	4258	18.35	194	1.5		12	12	6440	13.5	202	1.8
2	5	4258	20.45	200	1.5		1	12	4108	16.5	215	2
12	5	4997	21	105	1.5		20	12	3262	9.3	210	4.5
2	5	4258	14.4	149	1.5		12	12	6440	17.3	211	1.8
2	6	2561	13.45	198	1.5		19	12	3328	18	299	4.9
2	7	1790	12.3	176	1.6		3	12	3370	13.1	301	4.2
2	5	4258	22.3	201	1.7		11	12	2218	14.3	292	3
2	5	4258	17	162	1.7		14	12	2382	17.1	292	3.4
17	6		16.55	207	1.7		11	12	2218	21.5	314	3.2
2	6	2561	18	229	1.7		4	12	2934	11.18	316	3
3	6	4866	21.3	137	1.7		1	12	4108	15.3	307	2.1
3	6	4866	12.45	146	1.7		2	12	5547	9.05	301	5.2
1	5	4258	14.3	107	1.8		17	12		19.35	305	3.6
1	5	4258	16	126	1.8		8	12	1709	22.1	302	5.1
2	5	4258	10.5	167	1.8		9	12	3868	14	325	4
4	6	2640	10.15	189	1.8		4	12	2934	•	255	3
3	6	4866	10.4	162	1.8		10	12	4199	20	255	3.6
2	7	1790	14.3	275	1.8		14	12	2382	9.1	287	3.9
4	5	2627	8.5	166	1.9		1	12	4108	12.45	286	3.3
2	7	1790	16.4	299	1.9		14	12	2382	13.55	318	3.9
2	7	1790	10.55	218	1.9		15	12	2519	22.02	287	3.2
18	5	3066	20.15	244	2		18	12	3460	10.45	276	3.4
18	5	3066	2.15	239	2		14	12	2382	21	280	4.9
12	5	4997	15.3	171	2		15	12	2519	23.3	137	1.6
12	5	4997	14	147	2		2	12	5547	16.1	140	1
12	7	5466	16.3	164	2		3	12	3370	21	389	5.4
1	5	4258	11.3	223	2.1		3	12	3370	17.1	122	1
1	6	4126	14	118	2.1		2	12	5547	13.5	130	1.2
1	7	3815	9	183	2.1		2	12	5547	5.3	156	1.8
3	6	4866	22.15	152	2.2		3	12	3370	15.3	158	1.8
1	6	4126	22	159	2.2		1	12	4108	20	157	2.5
2	7	1790	18.35	250	2.2		1	12	4108	11.5	88	1.1
3	7	4009	11.25	213	2.2		1	12	4108	22	90	1.6
10	5	2954	20.55	193	2.3		2	12	5547	11.8	88	1.1
5	7	2223	19.2	157	2.3		1	12	4108	21.3	107	2
16	5	2285	1.05	172	2.4		12	12	6440	11.3	117	1.1
3	6	4866	16.2	272	2.5		2	12	5547	14.5	114	0.8
3	7	4009	21.4	208	2.5		3	12	3370	11.3	113	5.6
2	6	2561	16.2	272	2.6		17	12		4.45	394	4.7
10	6	2895	15.25	289	2.6		1	12	4108	18.15	115	1.6
16	6	2736	21	192	2.6		2	12	5547	20.55	179	1.7
2	7	1790	20.55	243	2.7		2	12	5547	19.25	179	1.5
3	6	4866	18.45	194	2.8		5	12	4233	19.05	175	3.2
1	6	4126	8	240	2.8		20	12	3262	21.4	186	4.1
12	7	5466	22.3	211	2.8		20	12	3262	10.2	181	1.9
17	6		11.3	292	2.9		20	12	3262	19.2	186	4.1
16	6	2736	23	108	2.9		19	12	3328	16.3	184	3
10	7	3129	18.05	303	2.9		10	12	4199	23	182	3
4	5	2627	13.2	249	3		12	12	6440	16.3	183	1.5
5	5	2681	19.55	223	3		13	12	2429	20.1	172	2.7
3	5	2471	15	259	3.1		17	12		12.4	362	3.4
3	5	2471	9.4	276	3.1		10	12	4199	16.25	172	2.3
17	6		13.1	332	3.1		2	12	5547	18.1	170	1.3
18	5	3066	21.35	368	3.2		19	12	3328	21.15	366	6
17	6		14.25	329	3.2		16	12	2543	17.3	191	1.8
3	7	4009	9.4	275	3.2		2	13	5519	17.4	183	1.2
19	6	2650	16.15	150	3.3		9	13	2452	12.1	288	5.1
18	5	3066	22.15	297	3.4		10	13	3163	23	296	3.8
1	6	4126	18	313	3.4		2	13	5519	22.35	174	1.6
10	7	3129	5.3	323	3.4		20	13	3868	20.15	175	3.2
2	5	4258	5.4	276	3.5		16	13	2254	16.2	186	3
16	7	2132	22.3	283	3.5		2	13	5519	11	187	1.8
1	5	4258	22	276	3.6		18	13	2827	3.3	275	2.9
19	5	1840	16.3	202	3.6		3	13	3307	22	275	4.4
17	5		15	371	3.6		8	13	2232	18.05	282	3.4
12	6	4843	22.3	257	3.6		10	13	3163	6	277	6
17	5		1.35	355	3.7		1	13	2683	11.3	158	2.4
3	5	2471	19.45	272	3.7		1	13	2683	9.4	158	4.8
16	5	2285	19.2	233	3.7		2	13	5519	21.15	155	1.3
16	6	2736	2.4	189	3.7		19	13	2534	16.4	319	3.8
3	7	4009	18.3	245	3.8		10	13	3163	21.2	315	3.8
1	7	3815	17.1	265	3.8		19	13	2534	15.45	301	3.2
3	5	2471	12.3	425	3.8		11	13	2932	17.15	300	2.3
4	7	2604	15.3	566	3.8		2	13	5519	14.15	173	1.1
19	5	1840	2.2	198	3.9		4	13	3049	20.1	307	3.8
1	6	4126	16	293	3.9		8	13	2232	19.54	170	1.9
17	5		19.3	353	4		20	13	3868	21.3	191	3.3
20	5	1361	12.3	435	4		10	13	3163	13.5	224	2.6
17	6		19.45	467	4		3	13	3307	18.15	209	2.2
4	6	2640	13.5	339	4.2		14	13	2999	21.05	203	2.5
2	6	2561	8.2	284	4.2		16	13	2254	18.3	250	4.1
20	5	1361	16	403	4.2		2	13	5519	3	245	2.6
12	5	4997	10.55	239	4.3		12	13	6029	14.45	220	2.4
10	6	2895	13.55	357	4.3		11	13	2932	23.3	212	1.5
4	6	2640	15	364	4.3		11	13	2932	12.35	210	2.3
12	6	4843	10.3	229	4.4		5	13	3630	19.3	212	5.1
17	5		6	462	4.4		12	13	6029	17.3	217	2.7
17	5		11.4	380	4.5		10	13	3163	17.2	214	2
16	6	2736	18.1	323	4.5		14	13	2999	7.3	254	4
3	6	4866	8.5	358	4.5		19	13	2534	17.55	191	2.3
1	7	3815	18.55	239	4.5		8	13	2232	16.45	254	3.1
4	5	2627	11.5	415	4.5		11	13	2932	16	262	2
12	6	4843	19	299	4.6		20	13	3868	0.3	257	5.8
17	6		22.3	387	4.6		8	13	2232	19.18	254	3.3
2	7	1790	5.4	352	4.6		2	13	5519	12.45	194	1.7
19	7	1940	17.25	225	4.6		3	13	3307	20.15	196	3
9	5	2379	5.1	373	4.7		2	13	5519	19.25	193	1.6
2	5	4258	9.1	302	4.7		19	13	2534	18.45	253	3.1
12	5	4997	17.3	322	4.7		2	13	5519	16	192	1.3
3	5	2471	7.2	576	4.7		16	13	2254	14.5	123	1.8
4	7	2604	18	546	4.7		9	13	2452	12.45	127	2.2
17	6		6.1	219	4.9		3	13	3307	11.55	362	3.6
17	7		20.2	379	4.9		12	13	6029	10.3	118	1.6
16	7	2132	20.3	381	4.9		8	13	2232	20.54	363	4.8
10	7	3129	16.3	429	4.9		15	13	2553	7.35	146	1.5
7	7	3914	23	458	4.9		14	13	2999	16.45	353	4.3
16	7	2132	5	257	5		3	13	3307	15.15	107	1
17	5		8.5	422	5		2	13	5519	7	386	5.1
4	6	2640	11.2	460	5		12	13	6029	21.3	105	1.2
10	5	2954	10.55	328	5.1		18	13	2827	6	371	3.5
2	6	2561	22	485	5.1		12	13	6029	22.5	112	1.1
4	6	2640	13.35	418	5.2		10	13	3163	16.15	386	4.1
10	6	2895	6	308	5.3		12	13	6029	12.3	153	1.6
1	6	4126	10	348	5.3		17	13		16.4	336	4.2
3	7	4009	13.4	395	5.3		18	13	2827	22.2	329	3.3
14	5	2395	18.15	429	5.3		3	13	3307	13.35	148	1.6
17	6		16.55	461	5.3		13	13	2155	14	325	4
14	7	2071	15.45	508	5.3		3	13	3307	8.05	150	1.8
12	5	4997	19.3	275	5.4		11	13	2932	21.45	333	3.3
19	5	1840	19.15	282	5.4		10	14	3935	17.55	197	2.2
12	7	5466	13	310	5.4		12	14	6016	16.35	200	1.5
17	5		9.2	543	5.4		3	14	5242	15.45	107	1
14	7	2071	13.15	466	5.4		12	14	6016	23	154	1.5
1	5	4258	10	393	5.6		3	14	5242	18.35	99	1.1
19	6	2650	5.5	296	5.6		8	14	3331	18.52	82	1.4
10	5	2954	23.3	408	5.6		3	14	5242	13.05	209	2.2
1	5	4258	8	405	5.6		2	14	5704	23.15	155	1.6
12	6	4843	15.3	329	5.7		11	14	3133	23.45	203	2.3
16	6	2736	22.48	325	5.8		12	14	6016	10.2	209	4.1
14	5	2395	12.25	441	5.8		18	14	3352	19.05	131	1.2
14	5	2395	15.05	471	5.8		20	14	2465	10.1	179	2.6
4	6	2640	9.3	341	5.9		20	14	3868	8.45	178	4.3
1	7	3815	14.4	407	5.9		2	14	5704	10.35	142	1.2
18	7	3603	7.3	455	5.9		9	14	4032	15.3	186	1.1
9	6	1924	6.14	646	5.9		9	14	4032	21.15	186	1.1
1	6	4126	12	348	6		3	14	5242	11.2	148	1.6
2	7	1790	22.45	442	6		2	14	5704	21.25	153	1.4
18	7	3603	21.45	708	6		16	14	2908	0.35	120	1.7
14	5	2395	9.1	355	6.1		17	14		21	118	1.3
7	5	3176	23.2	458	6.1		20	14	2465	22.1	115	1.5
3	5	2471	18	445	6.1		20	14	2465	17.2	166	3.5
11	6	1978	12.3	638	6.1		18	14	3352	18.15	171	1.5
4	7	2604	13.3	713	6.1		13	14	1874	12.45	127	2.2
18	6	2645	6.1	410	6.2		3	14	5242	23.15	174	1.5
18	5	3066	18.3	659	6.2		2	14	5704	16.05	187	1.5
10	7	3129	6.1	418	6.3		3	14	5242	22.05	153	1.5
11	6	1978	16.3	606	6.3		12	14	6016	22	188	2.3
2	6	2561	5.45	471	6.4		19	14	2628	22.05	321	4.8
16	5	2285	17.4	368	6.5		2	14	5704	19.35	317	3.8
11	6	1978	20.3	162	6.5		18	14	3352	3.08	317	3.4
16	5	2285	13.15	489	6.5		18	14	3352	22.55	332	2.9
11	6	1978	9.5	558	6.5		16	14	2908	16.3	334	4.6
6	7	2054	10.3	469	6.5		1	14	2125	20	316	5.3
10	5	2954	13.2	432	6.6		2	14	5704	4.05	301	4.2
9	5	2379	20.1	653	6.6		14	14	2776	5.05	385	5.9
10	5	2954	18	568	6.7		2	14	5704	7.15	379	6
9	7	1891	6.14	584	6.7		14	14	2776	10.15	388	4.1
4	7	2604	6.15	641	6.7		18	14	3352	6	392	4.6
11	5	1582	5.3	358	6.8		19	14	2628	0.45	346	5.7
19	7	1940	0.3	268	6.8		12	14	6016	14.45	342	3.3
6	5	2547	6	572	6.8		3	14	5242	9.05	362	3.6
18	5	3066	6	448	6.8		14	14	2776	13.45	362	4.6
4	6	2640	6.2	423	6.8		16	14	2908	22.3	295	4
10	5	2954	19.4	602	6.8		2	14	5704	14.4	240	1.8
4	7	2604	21.45	824	6.9		10	14	3935	16.35	244	2.9
11	7	998	19	801	6.9		17	14		20.05	238	2.9
11	7	998	8	435	7		2	14	5704	5.3	212	2.9
9	7	1891	21	711	7		12	14	6016	17.4	219	2.1
11	7	998	18	904	7		13	14	1874	18.3	251	5.5
17	6	•	11.45	560	7.1		4	14	3278	7.45	283	5.4
2	7	1790	8.2	460	7.2		2	14	5704	12.45	282	2.8
4	6	2640	21.1	678	7.2		2	14	5704	9	293	3.5
6	5	2547	4.1	576	7.3		14	14	2776	17.55	295	4.1
16	5	2285	•	402	7.3		13	14	1874	12.1	288	5.1
14	5	2395	22	459	7.3		5	14	4233	21	253	5.4
4	5	2627	15.2	741	7.3		12	14	6016	20.1	253	5.2
1	5	4258	13	434	7.4		10	14	3935	13.05	274	5
19	6	2650	2.35	328	7.5		20	14	2465	13.2	271	5.2
7	7	3914	21	494	7.6		14	14	2776	7.25	256	3.5
13	6	2080	22.45	690	7.6		1	14	2125	8	269	5
4	5	2627	17.1	734	7.7		18	12	3460	9	484	3.9
18	7	3603	15	798	7.7		18	12	3460	19.3	484	4.9
1	5	4258	17.3	398	7.8		17	12		18.1	480	5.8
3	5	2471	5.1	375	7.8		17	12		16.1	484	5.9
7	5	3176	18.3	491	7.8		18	12	3460	13	503	4.2
18	6	2645	20.2	839	7.8		3	12	3370	9.55	514	5.6
4	5	2627	22.45	725	7.9		13	12	2429	11.45	494	5.8
1	5	4258	18	388	8		9	12	3868	6	541	5.4
17	6	•	8.45	542	8		18	12	3460	12.3	426	3.4
9	6	1924	8.45	579	8		14	12	2382	12.1	430	4.3
9	7	1891	10.15	744	8		2	12	5547	23.45	412	4.3
12	7	5466	20.15	400	8.1		7	12	3717	20.5	448	5
8	7	1709	20.2	546	8.1		1	13	2683	20	450	5.7
1	7	3815	19.5	355	8.2		11	13	2932	19.35	485	4.5
13	5	2546	22.1	476	8.2		11	13	2932	11.4	426	4.4
9	5	2379	6.15	610	8.2		11	13	2932	14.15	432	3.2
17	5	•	22.4	533	8.3		4	13	3049	11.15	432	2.6
17	7	•	21.3	492	8.3		18	13	2827	21.1	525	5.8
4	5	2627	21.05	773	8.3		4	13	3049	14.2	584	5.5
4	7	2604	9.55	805	8.3		17	14		23.55	504	5.5
7	7	3914	21.3	530	8.4		16	14	2908	13	425	4.4
16	7	2132	12.3	485	8.4		1	14	2125	12.3	434	4.7
13	7	2757	19.15	581	8.4		18	14	3352	21.14	456	4.6
16	6	2736	15.25	620	8.4		18	14	3352	17	582	5.7
16	5	2285	21.5	561	8.5		18	12	3460	16	692	6
20	7	1367	12	570	8.5		15	13	2553	20.05	633	5.1
18	7	3603	9.25	497	8.6		15	14	2551	23.3	692	4.4
16	7	2132	18.15	501	8.6		9	14	4032	11	608	4.9
8	7	1709	16.1	739	8.6		15	14	2551	20.05	665	4.3
6	5	2547	19.27	925	8.6		19	12	3328	1.1	317	6.3
19	5	1840	15.2	471	8.7		5	12	2977	6	318	7.6
14	6	1833	17	690	8.7		19	12	3328	15.35	357	7.3
14	6	1833	20.5	609	8.7		10	12	4199	13.05	356	7.5
13	7	2757	16.2	703	8.7		17	13		22.4	324	6.6
9	7	1891	15.43	905	8.7		8	13	2232	15.3	356	7
13	7	2757	22.3	561	8.8		11	13	2932	7.5	371	8.4
7	7	3914	20	533	8.9		20	13	3868	18.5	382	7.6
9	7	1891	6.4	670	8.9		5	13	3630	15.55	327	6.2
18	6	2645	17.5	912	8.9		6	14	2813	6	318	7.6
3	5	2471	5.45	344	9		10	14	3935	6.1	339	6.6
19	7	1940	4.4	365	9		11	14	3133	7.3	340	6.4
10	6	2895	20	579	9		3	14	5242	20.15	382	6.2
4	6	2640	6.05	531	9.1		10	14	3935	5.4	346	7.2
5	7	2223	18.1	477	9.2		8	12	1709	10.18	481	7.8
20	6	1958	13.3	603	9.2		16	12	2543	13.4	582	8.1
4	7	2604	8.2	736	9.2		9	12	3868		484	6.9
9	6	1924	23	644	9.4		4	12	2934	17.1	599	6.4
12	6	4843	5.1	461	9.6		8	12	1709	18.4	476	9
7	7	3914	10.3	495	9.7		18	12	3460	11.3	514	6.4
7	7	3914	15.1	542	9.7		12	12	6440	10	497	8.4
18	5	3066	16.4	991	9.7		14	12	2382	6.15	545	6.9
16	5	2285	4.35	542	9.8		13	12	2429	16.15	548	8.4
7	6	2946	15	521	9.8		7	12	3717	23.3	488	7.2
9	6	1924	13.5	844	9.8		7	12	3717	15.45	492	8.3
7	6	2946	7	494	9.9		16	12	2543	20	455	8.8
19	7	1940	15.4	583	9.9		9	12	3868	20.2	418	6.9
14	6	1833	13.05	821	9.9		9	12	3369	22.45	409	8.6
8	6	2017	23.01	954	9.9		13	12	2429	14.15	436	6.1
18	5	3066	15	994	10		20	12	3262	17.33	451	8
13	6	2080	14.3	812	10.1		17	13		12	459	7.6
3	7	4009	5.45	485	10.3		8	13	2232	23.1	413	7.4
16	5	2285	10.25	735	10.4		7	13	2717	17	494	6.7
20	7	1367	17.2	719	10.4		9	13	2452	7	484	6.9
11	7	998	11	847	10.5		14	13	2999	19.1	420	7.1
7	6	2946	16.15	525	10.6		2	13	5519	8.55	490	7.7
10	7	3129	23.3	743	10.6		14	13	2999	13	493	6.1
10	7	3129	12.25	667	10.6		14	13	2999	5	417	6.8
18	5	3066	11.15	1005	10.9		4	13	3049	9.35	487	7.4
9	5	2379	22.3	746	11		13	13	2155	20.2	418	6.9
17	7		3.1	674	11		16	13	2254	12.2	534	7.1
11	5	1582	22.2	905	11.1		16	13	2254	10.3	553	8.8
15	6	1495	21.15	838	11.1		7	13	2717	13	519	8.8
4	7	2604	7.15	825	11.1		19	13	2534	13.45	517	6.7
7	5	3176	15	522	11.2		13	13	2155	22.45	409	8.6
19	5	1840	6.5	448	11.2		17	14		7.15	489	7.8
14	6	1833	8.4	747	11.2		14	14	2776	5.05	505	8.3
14	7	2071	9.35	770	11.2		4	14	3278	20.05	505	6.2
7	6	2946	12	518	11.3		4	14	3278	21.3	512	6.3
18	6	2645	12.3	923	11.3		7	14	3586	23	502	7.2
10	5	2954	16.1	664	11.4		16	14	2908	5.3	411	8.2
16	5	2285	13.05	728	11.4		20	14	2465	16	417	7.7
13	5	2546	13.4	691	11.4		19	14	2628	4.25	461	8
10	6	2895	23.1	626	11.5		17	14		9.35	437	7.3
9	5	2379	12.5	854	11.5		8	14	3331	20.45	446	7.2
18	5	3066	14	1035	11.6		19	14	2628	11.15	600	7.5
20	5	1361	9.3	718	11.7		19	14	2628	17	600	8.5
11	7	998	23.45	958	11.7		14	14	2776	21.35	583	8.2
15	7	1935	6.35	776	11.9		17	14		13	540	7.7
20	5	1361	22	642	12		11	12	2218	12.3	633	6.4
13	7	2757	12.1	830	12.1		9	12	3868	7	616	7.6
14	7	2071	5	721	12.2		18	12	3460	7.15	640	7.6
11	5	1582	16	961	12.2		17	12		10.5	694	8.4
10	5	2954	16	961	12.2		4	12	2934	22	722	7.4
7	5	3176	16	542	12.4		9	12	3868	12.3	747	8.9
6	5	2547	17.39	948	12.4		11	12	2218	19.5	750	8.7
18	6	2645	22.05	915	12.4		18	13	2827	14	787	8.4
19	5	1840	8.2	760	12.5		18	13	2827	15.35	766	8.5
15	5	1498	18.5	1138	12.5		13	13	2155	12.3	747	8.9
13	6	2080	19	819	12.5		15	13	2553	17.27	658	8.2
18	6	2645	16.55	991	12.7		15	14	2551	6.15	713	7.5
8	7	1709	10.55	1031	12.7		4	14	3278	16.5	702	7.9
20	7	1367	20.1	601	12.8		17	14		17.3	706	8.7
8	6	2017	20.3	1007	12.8		9	14	4032	21	714	8.9
15	6	1495	10.34	942	13		15	14	2551	12.05	674	7.9
15	7	1935	23.03	983	13		11	14	3133	17	691	8.1
19	5	1840	23.05	577	13.1		9	14	4032	17.3	767	7.6
1	7	3815	0.05	532	13.1		19	14	2628	15.45	646	7.9
18	6	2645	23.3	937	13.1		4	13	3049	22.3	828	8.3
18	7	3603	13	1031	13.2		4	13	3049	17	828	8.3
6	7	2054	19.15	980	13.3		15	13	2553	22.5	843	6.6
17	7		5.3	719	13.4		15	14	2551	18.01	870	8.1
14	7	2071	21.2	798	13.4		5	12	4233	20.5	388	9.3
15	7	1935	11	1009	13.4		8	13	2232	11.4	349	9.2
7	5	3176	11	528	13.5		20	13	3868	7	351	10.4
15	5	1498	15.1	1226	13.5		16	13	2254	3.45	397	9.2
13	7	2757	9.2	746	13.6		5	14	4233	6.3	337	11.8
19	6	2650	14.5	791	13.7		16	14	2908	3.1	397	9.2
14	6	1833	5.05	702	13.9		5	12	4233	10.1	568	10.9
15	6	1495	16.35	925	13.9		3	12	3370	5	465	11.1
17	6		1.1	517	14		7	12	3717	6.3	503	12.7
16	5	2285	10.34	742	14.3		13	12	2429	22.3	513	9.3
16	5	2285	10.05	713	14.5		7	12	3717	18	497	9.8
18	7	3603	10.45	924	14.6		19	12	3328	5.5	541	11.6
19	7	1940	22.1	553	15		8	12	1709	14.06	559	10.4
13	5	2546	11.45	856	15		19	12	3328	20	563	10.9
11	5	1582	23.55	1030	15.3		9	12	3868	17.3	439	9.8
16	5	2285	13.4	738	15.4		1	13	2683	21.2	450	9.6
13	6	2080	11.1	898	15.4		3	13	3307	9.2	465	11.1
5	7	2223	13.2	849	15.6		16	13	2254	22.45	421	12
8	5	1576	19.48	770	15.7		13	13	2155	17.3	439	9.8
13	7	2757	5.45	732	15.8		7	13	2717	12	531	13.4
19	7	1940	7	619	16		1	13	2683	5.3	554	10.5
6	5	2547	14.12	999	16.1		1	13	2683	18	542	11.1
10	6	2895	10.05	779	16.2		3	13	3307	5.45	526	13.2
19	7	1940	8.45	644	16.2		7	13	2717	6.45	508	13.4
8	6	2017	19.1	1065	16.2		9	13	2452	10.3	499	9.3
18	6	2645	14	1006	16.2		9	13	2452	14	497	9.2
13	5	2546	16.1	805	16.4		6	13	2733	10.1	568	10.9
13	6	2080	5.45	829	17.6		3	14	5242	5.35	479	10.5
20	6	1958	21.2	871	17.7		20	14	2465	6	509	12.2
15	7	1935	15.03	1059	17.7		13	14	1874	10.15	499	9.3
19	7	1940	12.45	741	18.1		13	14	1874	14	497	9.2
5	5	2681	18.2	941	18.5		12	14	6016	8.45	503	12.7
19	6	2650	21.55	655	18.9		8	14	3331	11.38	434	9.2
18	6	2645	9.05	765	19.1		8	14	3331	14.09	458	10
16	5	2285	7.2	645	19.2		1	14	2125	6.1	597	14.2
16	7	2132	7.2	645	19.2		4	14	3278	9.5	586	10.1
5	6	1318	21	982	19.2		11	14	3133	7.45	523	12.7
11	7	998	6	999	19.3		7	14	3586	14	520	11.2
6	6	2049	5.5	853	19.4		7	14	3586	15.45	515	9.3
6	5	2547	22.1	968	19.5		7	14	3586	19.45	516	12.8
13	5	2546	19.55	834	19.5		13	14	1874	23.15	534	10.5
19	5	1840	13	1022	19.6		9	14	4032	13.3	564	9.2
15	6	1495	6.34	1066	19.6		19	12	3328	6.25	602	13.3
5	7	2223	10.05	772	20.1		16	12	2543	22	693	13
15	5	1498	12.3	1247	20.3		19	12	3328	22.45	658	11.6
8	7	1709	7.5	1096	20.4		13	12	2429	6.2	660	11
15	5	1498	22.35	1221	20.6		11	12	2218	16.2	740	9.7
19	5	1840	0.25	798	20.9		15	12	2519	20.4	739	10
20	5	1361	18.5	782	21.1		13	12	2429	10.3	743	13
5	6	1318	14.05	949	21.1		17	13		21.4	752	14.9
5	5	2681	16.04	1019	22		19	13	2534	11.5	799	14.7
6	6	2049	16.04	1019	22		9	13	2452	17	675	12.5
5	5	2681	22.3	939	22.2		19	13	2534	23.05	721	14.3
6	6	2049	22.3	939	22.2		15	13	2553	10.55	717	9.3
20	7	1367	6.4	910	22.2		10	13	3163	12.55	622	14
6	7	2054	16	1049	22.7		15	13	2553	6.1	617	9.4
18	5	3066	9.25	1026	23		1	14	2125	17	703	12.1
8	6	2017	6.1	1038	23.4		11	14	3133	10.4	717	13.4
19	6	2650	11.15	829	23.6		19	14	2628	13.25	678	9.2
13	7	2757	6	908	23.7		12	14	6016	6	684	13.2
5	6	1318	7.45	735	24		13	14	1874	17	675	12.5
5	5	2681	8.45	838	25.7		9	14	4032	6.15	692	11.2
20	7	1367	7.05	1025	26.2		10	14	3935	23.4	758	10.7
10	5	2954	7.2	792	26.3		16	14	2908	10.25	763	10
8	6	2017	15.5	1104	26.8		11	14	3133	22	765	9.4
8	5	1576	15.4	1005	27		9	14	4032	6	772	11.4
19	6	2650	23.4	954	27		18	14	3352	9.3	745	14.6
20	6	1958	7.15	893	28.2		18	14	3352	14	743	10.2
20	6	1958	19.4	931	29		9	14	4032	9.2	757	9.9
5	7	2223	7.4	754	29.2		16	14	2908	19.2	606	9.2
							1	14	2125	23	614	11.6
							8	14	3331	18.25	616	13
							1	14	2125	5.3	655	13.2
							10	14	3935	21.1	651	10.7
							19	14	2628	8.1	662	9.2
							19	14	2628	19.5	626	11.3
							5	14	4233	17.1	637	13.2
							15	14	2551	6.1	640	10.3
							18	12	3460	11.3	899	9.8
							18	12	3460	9.25	844	14
							15	12	2519	12.3	980	14.4
							15	12	2519	17.33	921	10.2
							4	13	3049	6	809	13.1
							9	13	2452	10.15	914	12.3
							18	13	2827	13.3	914	12.1
							9	13	2452	15	1042	14.4
							9	13	2452	20.3	911	12.2
							18	13	2827	19.1	862	11.3
							9	13	2452	6	885	12.9
							11	14	3133	15	890	11.4
							5	13	3630	8.4	535	20.4
							16	13	2254	8.1	571	15.2
							20	13	3868	7.05	590	18.1
							5	14	4233	8.45	532	18.8
							19	12	3328	14.2	715	17.2
							16	12	2543	7.3	651	26.8
							13	12	2429	19.1	795	17.5
							19	12	3328	10.5	798	21.7
							5	13	3630	12.3	653	15.5
							8	13	2232	6.1	737	25.2
							8	14	3331	16.52	724	15.5
							10	14	3935	7.05	769	23.3
							13	14	1874	6.15	784	24.3
							6	12	3047	22.3	887	23.2
							9	12	3868	10.1	884	15.1
							16	12	2543	10.15	856	18.5
							6	12	3047	15.4	1002	25.1
							5	12	4233	23	1021	24.4
							11	12	2218	9.2	941	17.7
							5	12	4233	17.1	935	19.3
							13	12	2429	6.05	829	20.1
							5	12	4233	14.45	816	19.2
							16	13	2254	6	819	28.8
							18	13	2827	10.3	849	17.4
							19	13	2534	5.45	839	15.9
							6	13	2733	14.45	816	19.2
							20	13	3868	17	815	17.7
							5	13	3630	6	946	19.5
							5	13	3630	16	972	27.5
							18	13	2827	16.5	959	16.6
							13	13	2155	5.45	863	21.4
							9	13	2452	5.45	863	21.4
							13	13	2155	10.1	884	15.1
							18	13	2827	9.2	871	16
							6	14	2813	16	972	27.5
							13	14	1874	6	859	28.2
							16	14	2908	8	846	23.4
							6	14	2813	23	1021	24.4
							8	14	3331	6.2	810	16.2
