# Supplementary material for: Quantifying the daily intake of water from morning and spot urine samples; retrospective analysis of a clinical trial in volunteers
Source: BMC Nutr. 2023 Jan 2;9:3. doi: 10.1186/s40795-022-00660-2 (PMC9809043; doi:10.1186/s40795-022-00660-2)
Supplement: Supplementary file 4 — Additional file 4. All original data. [file 40795_2022_660_MOESM4_ESM.xls]

## Sheet: Blad1
Person	Day	Time	Time after	Osm morning	Crea morning	Osm 24-h	Crea 24 h	Urine volume	Calories	Protein	Fat	Carbohydr	Fibres	Alcohol	Water	Liquid	Length	Weight	Age	Day of study	ECV	ICV	TBW	CO start	CO legs up	CI start	CI legs up	BT syst	BT diast	Meas occasion	Male=2	Inc Sp-vikt	Incl U-color
			meal
1	1			586	11	346	5.4	2600	1501.67	87.73	73.73	109.2	4.13	6.61	2420.98	1890	1.73	73.75	43	2018-10-31	15.53	18.78	34.31	4.2	4.3	2.3	2.5	126	75	1	1	1.005	2
1	2			355	4.9	394	5.5	3250	1660.62	90.09	57.72	162.3	6.9	16.53	3171.4	2575
1	3			409	6.9	274	4.1	3250	2322.43	151.55	101.64	163.18	9.06	19.83	2692.27	2255
1	4			467	8	329	4.1	2370	1706.19	87.98	66.66	179.07	17.43	0	2392.91	1950
1	5	8	0	405	5.6
1	5	8								0	0	0	0	0	300	300
1	5	9							333.87	10.59	13.3	41.58	3.4	0	374.8	200
1	5	10	1	393	5.6
1	5	11.3	2.5	223	2.1
1	5	13		434	7.4
1	5	13							558.56	56.56	21.99	31.92	2.57	0	748.9	500
1	5	14.3	1.5	107	1.8
1	5	16	3	126	1.8
1	5	17							174.56	6.95	16.2	0.76	0	0	510.08	500
1	5	17.3	0.5	398	7.8
1	5	18	1	388	8
1	5	19							98.88	2.96	1.68	16.76	2.04	0	466.04	450
1	5	20							372.5	36.25	2.68	48.8	1.68	0	425.52	200
1	5	22	2	276	3.6
1	6	7							11.83	0.89	0.38	2.62	0	0	694.5	700
1	6	8	1	240	2.8
1	6	10	3	348	5.3
1	6	10.5							91.01	0.38	0.3	20.89	1.05	0	140.16	150
1	6	12	1.5	348	6
1	6	12.5							442.16	37.5	9.97	48.67	2.02	0	454.82	200
1	6	14	1.5	118	2.1
1	6	15							0	0	0	0	0	0	500	500
1	6	16	1	293	3.9
1	6	17.5							894.24	41.4	36.36	97.27	4.93	0	671.72	500
1	6	18	0.5	313	3.4
1	6	21.5							89.87	4.4	5	6.8	0	0	430.2	450
1	6	22	0.5	159	2.2
1	7	0.05	2.5	532	13.1
1	7	6							9.46	0.71	0.3	1.83	0	0	306.14	310
1	7	7.5							111.72	0.88	0.69	23.97	2.43	0	1.52	0
1	7	9	1.5	183	2.1
1	7	9							0	0	0	0	0	0	500	500
1	7	11.75							583.52	5.36	39.93	50.05	2.84	0	599.12	330
1	7	14.4	2.5	407	5.9
1	7	17							40.48	0.55	0.18	8.19	1.75	0	80.96	0
1	7	17.1	0.1	265	3.8
1	7	18.55	1.55	239	4.5
1	7	19							807.05	27.45	51.75	57.15	3	0	302.41	100
1	7	19.5	0.8	355	8.2
1	8			139	3.3	98	2.1	3970	1486.35	62.86	78.2	128.41	11.02	0	3382.37	2905	1.73	73.55	43	2018-11-08	15.56	18.66	34.22	5.3	5.4	2.8	2.85			2	1
1	9			649	16.6	191	3.2	4050	3439.7	137.03	97.33	462.64	28.43	14.25	4502.31	3850
1	10			467	8.2	347	4.6	3870	2810	144.54	135.07	219.41	21.29	19.83	3806.51	3050
1	11			619	9.5	412	5.1	3900	1654.36	52.21	64.37	176.17	14.09	19.83	2804.65	2550
1	12	8							14.19	1.07	0.45	2.1	0	0	445.5	450
1	12	10.55	2	336	4.3
1	12	11.5	3	88	1.1
1	12	12.45	3.75	286	3.3
1	12	13							139.51	4.97	5.88	16.31	0.56	0	441.3	400
1	12	15.3	2.5	307	2.1
1	12	16.5	3.5	215	2
1	12	17							153.74	8.81	7.55	12.58	0	0	578.94	610
1	12	18.15	1.25	115	1.6
1	12	19							0	0	0	0	0	0	1200	1200
1	12	20	1	157	2.5
1	12	20							688.13	64.39	31.1	16.94	6	13.22	996.61	700
1	12	21.3	1.5	107	2
1	12	22	2	90	1.6
1	13	5.3	10	554	10.5
1	13	7							7.1	0.54	0.22	1.47	0	0	761.91	765
1	13	9.4	2.7	158	4.8
1	13	10.3							225.16	7.22	6.9	32.94	1.92	0	425.67	435
1	13	11.3	1.5	158	2.4
1	13	12.3							295.35	17.64	10.13	31.68	3.01	0	583.34	400
1	13	15							0	0	0	0	0	0	200	200
1	13	17.3							698.2	19.79	47.05	47.61	4.56	0	711.97	400
1	13	18	2	542	11.1
1	13	20	2.5	450	5.7
1	13	21.2	4	450	9.6
1	14	5.3	8	655	13.2
1	14	6							0	0	0	0.6	0	0	198.8	200
1	14	6.1	0.2	597	14.2
1	14	7.3	1.5						180	25	3.75	11.5	0	0	200
1	14	8	1.8	269	5
1	14	9							0	0	0	0.6	0	0	198.8	200
1	14	11.45							694.44	57.15	28.08	49.85	5.9	0	667.29	400
1	14	12.3	0.75	434	4.7
1	14	17	0	703	12.1
1	14	17							455.8	4.1	18	68.9	0	0	407.2	400
1	14	18							455.8	4.1	18	68.9	0	0	207.2	200
1	14	19							521.44	21.64	18.08	64.58	5.85	0	245.33	200
1	14	20	1	316	5.3
1	14	23	3	614	11.6
1	105								1740.47	69.32	68.48	205.16	15.51	0	4258.37	3600	1.73	73.95	43	2018-11-14	14.9	20.57	35.47	5.1	5.75	2.7	3	140	83	3
1	106								1435.12	111.98	52.6	114.44	30.38	0	4125.55	3300
1	107								1684.77	100.47	72.93	141.52	32.99	0	3815.28	2900
1	112								1009.76	80.31	45.43	50.03	6.56	13.22	4107.85	3800
1	113								1225.8	45.18	64.3	113.69	9.49	0	2682.89	2020
1	114								2307.49	112	85.9	264.93	11.75	0	2124.62	1600
2	1			331	5.3	253	2.8	3850	1852.42	85.09	72.21	200.57	33.29	0	4523.98	3400	1.65	56.8	49	2018-10-31	12.42	14.74	27.05	4.85	4.6	3	2.8	150	90	1	1	0.005	1
2	2			277	3.4	449	8.9	2750	1613.08	79.21	63.2	150.19	24.18	13.22	4260.04	3300
2	3			230	3.4	188	1.9	4350	1715.61	82.78	59.48	189.99	16.46	9	5334.71	3330
2	4			374	6.2	227	2.5	4100	2303.29	88.01	86.22	147.99	14.61	79.59	5125.77	4790
2	5	5.4		276	3.5
2	5	8.5							174.7	7.99	5.28	22.28	3.26	0	562.31	400
2	5	9.1	0.6	302	4.7
2	5	10.5	2	167	1.8
2	5	10.5							90.99	0.9	0.45	19.8	1.53	0	366.6	300
2	5	11.25							221.12	7.19	11.51	21.71	2.3	0	635.44	600
2	5	12	0.45	153	1.3
2	5	13	1.45						498.63	19.28	5.21	91.06	2.26	0	491.73	300
2	5	14.4	2.35	149	1.5
2	5	15							0	0	0	0	0	0	800	800
2	5	17	2	162	1.7
2	5	17.25							154.12	2.69	4.89	26.19	0.15	0	699.02	700
2	5	18.35	1.2	194	1.5
2	5	19							600.92	31.27	41.13	24.12	6.02	0	703.27	500
2	5	20.45	1.45	200	1.5
2	5	22.3	2.7	201	1.7
2	5	23.35	3.65	165	1.43
2	6	5.45	9	471	6.4
2	6	7.5							427.07	19.5	17.34	45.4	8.65	0	919.77	600
2	6	8.2	0.7	284	4.2
2	6	9.55	2.5	149	1
2	6	10							63.63	5.57	4.55	0.18	0	0	534.14	500
2	6	11.3	1.3	176	1.1
2	6	12							438.68	45.07	18.87	14.79	15.22	0	733.65	600
2	6	13.45	1.45	198	1.5
2	6	14.5							67.06	0	0.07	14.81	3.25	0	621.63	500
2	6	16	1.5						0	0	0	0.3	0	0	599.4	600
2	6	16.2	0.2	272	2.56
2	6	18	2	229	1.7
2	6	18.25							438.69	41.84	11.77	38.95	3.26	0	716.96	500
2	6	22	3.75	485	5.1
2	7	5.4	10	352	4.6
2	7	7.25							343,52	10,57	17,99	31,74	9,92	0	838,56	600
2	7	8.2	1	460	7.2
2	7	9.2	2	153	1.1
2	7	10							138,14	16,9	5,69	4,29	1,5	0	524,11	400
2	7	10.55	0.55	218	1.9
2	7	12.3	2.3	176	1.6
2	7	12.5							333,2	37,19	9,42	18	12,59	0	662,73	500
2	7	14.3	1.8	275	1.8
2	7	14.5							59,39	5,2	4,25	0,17	0	0	531,87	500
2	7	16.4	1.9	299	1.9
2	7	18							547,38	27,9	19,47	61,68	6,13	0	757,09	400
2	7	18.35	0.35	250	2.2
2	7	20.55	2.55	243	2.7
2	7	21.5							263,15	2,71	16,11	25,65	2,85	0	500,93	500
2	7	22.45	1	442	6
2	8			217	3	169	1.7	5000	2276.43	108.36	108.04	209.39	20.31	0	5778.99	4900	1.65	56.4	49	2018-11-09	11.77	13.56		4.45	4.7	2.8	2.9	145	85	2	1
2	9			481	7.4	193	1.6	5100	1500.42	109.07	60.47	122.13	21.92	0	6525.27	5700
2	10			226	2.8	189	2	4600	2348.89	113.18	111.65	166.62	32.55	26.44	5934.17	5200
2	11			185	2.5	156	1.8	4800	1600.51	83.62	72.26	141.74	26.06	0	5588.64	4800
2	12	5.3		156	1.8
2	12	8.5							352.62	10.05	22.45	27.2	2.55	0	989.01	950
2	12	9.05	0.55	301	5.2
2	12	10.3							59.4	0	0.06	13.57	2.88	0	756.83	650
2	12	11.15							0	0	0	0	0	0	1000	1000
2	12	11.8	0.3	88	1.1
2	12	13							654.92	45.54	51.1	4.15	0.7	0	1052.64	750
2	12	13.5	0.5	130	1.2
2	12	14.5	1.5	114	0.8
2	12	16.1	3.1	140	1
2	12	17.15							196.9	5.15	14.43	11.22	2.44	0	468.06	450
2	12	17.3							476.59	44.7	18.13	27.82	11.93	0	1279.98	1150
2	12	18.1	0.7	170	1.3
2	12	19.25	1.9	179	1.5
2	12	20.55	3.7	179	1.7
2	12	22.35	5	226	1.9
2	12	23.45	6	412	4.3
2	13	3		245	2.6
2	13	7	13.5	386	5.1
2	13	7.5							256,63	13,8	11,58	23,31	3,74	0	1411,59	1100
2	13	8.55	1.05	490	7.7
2	13	10							108	18,59	1,53	4,08	0	0	1123,72	1000
2	13	11	1	187	1.8
2	13	12.25							415,7	37,99	18,44	22,83	4	0	861,21	600
2	13	12.45	0.5	194	1.7
2	13	14.15	1.75	173	1.1
2	13	14.3							59,88	0	0,06	13,53	2,9	0	608	500
2	13	16	1.7	192	1.3
2	13	16							169,08	2,76	10,56	15,87	0	0	400,23	400
2	13	17.4	1.4	183	1.2
2	13	19.25	2.25	193	1.6
2	13	19.3							472,32	27,06	21,38	39,93	5,82	0	1114,55	800
2	13	21.15	1.75	155	1.3
2	13	22.35	2.95	174	1.6
2	14	4.05	8.5	301	4.2
2	14	5.3	9.5	212	2.9
2	14	7.15	11.3	379	6
2	14	8.5							205.86	9.14	7.49	24.34	3.2	0	743.73	700
2	14	9	0.5	293	3.5
2	14	10							80.88	0.8	0.4	17.6	1.36	0	559.2	500
2	14	10.35	0.35	142	1.2
2	14	12.45	2.45	282	2.8
2	14	12.5							273.35	26.8	8.13	21	5.17	0	855.83	700
2	14	13.45							33	0.45	0.15	6.68	1.42	0	566	500
2	14	14.4	0.9	240	1.8
2	14	15.5	1.95						177.06	2.76	9.68	19.88	0.96	0	1198.8	1200
2	14	16.05		187	1.5
2	14	18							424.39	33.09	17.74	31.28	3.33	0	1283.76	1000
2	14	19.35	3.3	317	3.8
2	14	19.5							33.57	0.38	1.29	6.53	0.13	0	497.1	500
2	14	21.25	1.5	153	1.4
2	14	23.15	3.3	155	1.6												1.65	56.3	49	2018-11-14	11.21	14.89	26.11	4.6	4.5	2.9	2.7	180	97	3	1
2	105								1740.47	69.32	68.48	205.16	15.51	0	4258.37	3600
2	106								1529.1	84.58	52.01	176.25	8	0	2560.9	2500
2	107								1552.23	34.95	92.85	141.19	10.02	0	1790.16	1670
2	112								1740.43	105.45	106.17	83.95	20.51	0	5546.52	4950
2	113								1481.61	100.19	63.55	119.54	16.45	0	5519.3	4400
2	114								1228.11	73.41	44.87	127.29	15.57	0	5704.41	5100
3	1			576	4.7			3200	1755.97	85.96	65.72	182.02	21.27	7.49	3923.72	2664	1.7	70.8	50	2018-10-31				5.7	6.3	3.1	3.3	161	91	1	1	1.005	2
3	2			258	6.9	211	3.7	2600	1292.28	60.97	39.89	160.15	25.5	0	3964.66	2890
3	3			818	14.7	284	4.4	2400	1760.12	76.99	57.83	152.35	18.97	40.87	3564.44	2311
3	4			355	5.5	394	4.9	2100	2389.68	89.32	113.99	190.28	21.69	29.75	2796.61	1810
3	5	5							71.54	1.77	2.22	11.67	0.2	0	275.88	250
3	5	5.1		375	7.8
3	5	5.45	0.5	344	9
3	5	7.2	1.9	576	4.7
3	5	8							440.3	16.14	15.35	55.92	6.16	0	586.91	350
3	5	9.4	4.3	276	3.1
3	5	10.25							71.54	1.77	2.22	11.52	0.2	0	226.18	230
3	5	12.3	0.3	425	3.8
3	5	13.25							343.42	31.14	6.29	36.61	4.89	0	878.58	550
3	5	15	0.15	259	3.1
3	5	18	0.5	445	6.1
3	5	18.25							205	22.49	1.03	22.69	6.43	0	503.72	200
3	5	19.45	2.75	272	3.7
3	6	5.25							170.28	6.46	7.26	19.41	2.07	0	293.92	280
3	6	8.5	3.25	358	4.5
3	6	9.5							184.43	12.92	6.64	17.47	2.44	0	1301.37	1230
3	6	10.4	0.8	162	1.8
3	6	12							235.41	9.56	5.97	33.2	5.91	0	1034.06	531
3	6	12.45	0.75	146	1.7
3	6	14							116.53	1.25	3.29	19.25	2.15	0	861.37	800
3	6	15.05	1.1	116	1.1
3	6	16.2	2.2	272	2.5
3	6	16.75							247.73	8.4	15.11	18.93	1.61	0	53.77	0
3	6	18.45	2	194	2.8
3	6	18.5							581.93	7.26	10.55	16.79	2.81	55.62	1321.93	1200
3	6	21.3	2.6	137	1.7
3	6	22.15	3.4	152	2.2
3	7	5.3							150.96	5.67	5.14	20.08	2.05	0	295.25	280
3	7	5.45	0.25	485	10.3
3	7	9							178.99	11.48	6.58	17.72	2.38	0	1392.76	1330
3	7	9.4	0.4	275	3.2
3	7	11.25	2.25	213	2.2
3	7	12							196.6	8.49	2.32	31.97	6.1	0	515.48	0
3	7	13.4	1.4	395	5.3
3	7	14							123.71	1.25	3.3	20.84	2.49	0	974.4	900
3	7	15.25	1.25	126	1.4
3	7	17.25							399.6	23.61	20.02	26.91	8.98	0	535.64	200
3	7	18.3	1.05	245	3.8
3	7	19							146.58	1.94	3.29	25.84	2.39	0	295.59	200
3	7	21.4	2.4	208	2.5												1.7	68.9	50	2018-11-09	15.1	16.86		4.25	4.8	2.3	2.7	122	87	2	1
3	8			294	5.5	239	3.3	3350	1583.85	67.77	58.11	183.58	27.42	0	4223.04	3330
3	9			340	9.7	206	2.9	3550	1681.69	70.04	49.86	225.56	23.74	0	3952.81	2910
3	10			574	13.9	197	2.9	3200	2026.33	83.58	68.61	155.15	18.31	60.72	3309.01	2360
3	11			691	16	292	4.3	2700	2118.92	63.96	73	227.84	21.4	36.36	2973.47	2370
3	12	5	10	465	11.1
3	12	5							62.31	1.66	1.9	10.21	0.17	0	275.83	280
3	12	8							367.92	8.2	9.79	57.82	6.77	0	815.13	600
3	12	9.55	1.55	514	5.6
3	12	10.25							111.28	1.81	6.05	13.01	0.32	0	675.57	680
3	12	11.3	0.9	113	5.6
3	12	12.75							228.69	30.84	4.53	13.72	3.96	0	1068.27	750
3	12	13.1	0.35	301	4.2
3	12	15.3	2.5	158	1.8
3	12	17.1	4.3	122	1
3	12	18.25							490.6	18.26	6.05	64.17	5.79	13.22	535.16	400
3	12	18.55	0.5	238	2.8
3	12	21	2.55	389	5.4
3	13	5.25							181.12	5.94	7.49	21.75	2.52	0	745.52	730
3	13	5.45	0.5	526	13.2
3	13	8.05	2.7	150	1.8
3	13	9.2	4	465	11.1
3	13	9.5							148.51	13.21	5.08	11.34	2	0	355.31	280
3	13	11.55	2.45	362	3.6
3	13	12							174.12	25.75	4.99	5.24	2.11	0	1118.99	900
3	13	12.75							90.9	1.47	0.18	18.84	3.5	0	159.16	0
3	13	13.35	0.65	148	1.6
3	13	15.15	2.9	107	1
3	13	16.5							256	8.71	15.42	20.01	1.42	0	49.56	0
3	13	18							367.26	19.21	21.73	6.77	1.93	9.5	671.01	600
3	13	18.15	0.15	209	2.2
3	13	20.15	2.15	196	3
3	13	20.75							349.79	13.35	19.21	28.98	4.13	0	207.61	150
3	13	22	1.25	275	4.4
3	14	5.3							243.3	8.55	15.58	16.82	2.84	0	537.34	530
3	14	5.35	0.05	479	10.5
3	14	9							200.68	15.12	6.88	18.66	2.6	0	1220.44	1130
3	14	9.05	0.05	362	3.6
3	14	11.2	2.2	148	1.6
3	14	12							269.33	8.78	6.89	39.15	7.09	0	1127.68	600
3	14	13.05	1.05	209	2.2
3	14	14							145.27	1.25	3.32	25.6	3.54	0	1013.5	900
3	14	15.45	1.45	107	1
3	14	17.15							422.01	34.58	17.2	28.7	6.5	0	632.21	400
3	14	18.35	1.2	99	1.1
3	14	19							87.98	1.92	2.99	13.7	0.24	0	225.97	230
3	14	20							97.4	0	0	1.4	0	13.22	485	500
3	14	20.15	1.25	382	6.2
3	14	22.05	2.1	153	1.5
3	14	23.15	3.25	174	1.5												1.7	68.45	50	2018-11-14	14.23	18.39	32.6	4.95	5.2	2.7	2.9	136	90	3	1
3	105								1131.79	73.31	27.1	138.4	17.87	0	2471.27	1580
3	106								1536.31	45.86	48.82	125.05	16.99	55.62	4866.42	4041
3	107								1196.44	52.44	40.64	143.36	24.39	0	4009.13	2910
3	112								1260.8	60.78	28.32	158.92	17	13.22	3369.96	2710
3	113								1567.69	87.64	74.1	112.92	17.61	9.5	3307.17	2660
3	114								1465.96	70.21	52.87	144.04	22.8	13.22	5242.14	4290
4	1			515	5.6	932	9.4	800	937.27	106.47	52.76	7.28	4.98	0	1292.55	825	1.6	62.9	36	2018-11-29	14.5	19.67	34.17	5.3	5.9	3.2	3.5	143	82	1	1	1.03	3
4	2			570	8	616	5.4	1500	1110.28	68.94	71.98	47.77	3.95	0	2577.46	2377
4	3			603	8.6	528	6.6	1100	1162.83	97.17	74.45	25.13	6.73	0	1929.7	1330
4	4			485	6.7	657	9.3	900	1155.45	79.36	78.12	33.71	3.41	0	1225.4	930
4	5	7.5							0	0	0	0	0	0	650	650
4	5	8.5	1	166	1.9
4	5	9.5							232.75	9.26	21.6	1.53	0	0	837.39	850
4	5	11.5	2	415	4.5
4	5	12							31.64	3.49	1.42	0.86	0.07	0	350.17	330
4	5	12.4	0.4	108	1.2
4	5	13.2	1.33	249	3
4	5	14.25							0	0	0	0.3	0	0	99.4	100
4	5	15.2	0.95	741	7.3
4	5	17.1	2.85	734	7.7
4	5	17.5							295.13	59.68	5.44	1.02	0.25	0	337.35	150
4	5	20							548.52	14.86	48.82	11.36	5.37	0	352.93	350
4	5	21.05	1.05	773	8.3
4	5	22.45	2.75	725	7.9
4	6	6.05	10	531	9.1
4	6	6.2	10.3	423	6.8
4	6	6.75							0	0	0	0	0	0	650	650
4	6	9.3	2.5	341	5.9
4	6	9.75							130.14	4.13	9.72	6.94	0.74	0	292.03	175
4	6	10							0	0	0	0	0	0	650	650
4	6	10.15	0.15	189	1.8
4	6	11.2	1.33	460	5
4	6	12.5							494.5	25.08	37.27	15.82	0	0	227.19	100
4	6	13.35	0.65	418	5.2
4	6	13.5	1	339	4.2
4	6	15	2.5	364	4.3
4	6	15.18	2.75	121	1.2
4	6	18.5							522.73	29.58	38.47	15.23	0.21	0	546.17	350
4	6	20							0	0	0	0.3	0	0	274.4	275
4	6	21.1	1.15	678	7.2
4	7	6.15	9.75	641	6.7
4	7	7.15	10.75	825	11.1
4	7	7.25							83.58	6.23	6.44	0.32	0	0	509.15	500
4	7	8.2	0.9	736	9.2
4	7	9.55	2.5	805	8.3
4	7	10.75							0	0	0	0.3	0	0	99.4	100
4	7	12							440.24	47.33	20.47	13.96	4.67	0	1220.26	980
4	7	13.3	1.5	713	6.1
4	7	15.3	3.5	566	3.8
4	7	17.5							909.29	13.71	90.6	12.44	0.98	0	360.37	170
4	7	18	0.5	546	4.7
4	7	18							0	0	0	0	0	0	170	170
4	7	20							0	0	0	0	0	0	170	170
4	7	21.45	1.75	824	6.9
4	7	21.5							0	0	0	0	0	0	75	75
4	8			727	8	385	4.2	2000	1422.89	64.97	114.49	34.7	12.35	0	3374.62	2930	1.6	62.15	36	2018-12-07	14.44	19.38	33.82	5.7	6.5	3.5	3.7	133	62	2
4	9			817	13.7	305	2.3	1950	1438.79	92.56	86.62	68.21	12.54	0	2331.34	1875
4	10			809	13.7	953	11.9	1700	1116.1	86.54	51.84	73.94	7.42	0	2743.73	1925
4	11			976	11.7	798	13.4	1500	1056.82	40.97	59.13	89.86	2.72	0	2035.38	1830
4	12	7							0	0	0	0	0	0	650	650
4	12	9							0	0	0	0.53	0	0	823.95	850
4	12	11.18	2.33	316	3
4	12	12							133.47	25.45	2.32	2.41	1.03	0	447.27	350
4	12			255	3
4	12	17.1	5.15	599	6.4
4	12	18							441.27	32.88	33.28	1.8	2.44	0	488.03	350
4	12	19							0	0	0	0	0	0	175	175
4	12	20							0	0	0	0	0	0	175	175
4	12	21.5							0	0	0	0	0	0	175	175
4	12	22	0.5	722	7.4
4	13	6	8.5	809	13.1
4	13	6.5							0	0	0	0	0	0	650	650
4	13	9							61.48	1.84	4.43	4.08	0.23	0	880.47	850
4	13	9.35	0.35	487	7.4
4	13	10							0	0	0	0	0	0	175	175
4	13	11.15	1.25	432	2.6
4	13	12.75							687.42	28.53	51.83	26.13	4.87	0	605.48	505
4	13	14							0	0	0	0	0	0	175	175
4	13	14.2	0.33	584	5.5
4	13	15							0	0	0	0	0	0	175	175
4	13	17	2	828	8.3
4	13	18							0	0	0	0.53	0	0	173.95	175
4	13	19							321.31	7.33	9.02	51.37	1.63	0	39.44	0
4	13	20							0	0	0	0	0	0	175	175
4	13	20.1	0.1	307	3.8
4	13	22.3	2.5	828	8.3
4	14	7							0	0	0	0.53	0	0	823.95	825
4	14	7.45	0.75	283	5.4
4	14	9.5	2.5	586	10.1
4	14	11							620.31	27.86	49.71	14.65	4.28	0	419.3	330
4	14	12							0	0	0	0.53	0	0	823.95	825
4	14	14							0	0	0	0.53	0	0	348.95	350
4	14	16.5	2.5	702	7.9
4	14	19.25							93.06	9.19	5.24	2.24	0.23	0	686.76	650
4	14	20.05	0.55	505	6.2
4	14	21.3	2	512	6.3
4	14	21.5							0	0	0	0	0	0	175	175	1.6	61.75	36	2018-12-14	14.59	18.83	33.42	4.45	4.85	2.7	3.1	170	107	3
4	105								1108.03	87.29	77.27	15.08	5.68	0	2627.24	2430
4	106								1147.36	58.79	85.46	38.28	0.95	0	2639.8	2200
4	107								1433.11	67.27	117.51	27.02	5.64	0	2604.19	2165
4	112								574.74	58.32	35.6	4.73	3.47	0	2934.25	2725
4	113								1070.22	37.7	65.27	82.11	6.72	0	3049.33	2880
4	114								713.37	37.05	54.95	18.47	4.51	0	3277.91	3155
5	1			853	31.5	586	14.2	1300	1730.37	70.03	60.05	217.27	14.99	0	1543.91	1110	1.82	75	35	2018-11-15	17.96	29.25	47.21	6	6	3.1	3.1	152	72	1	2	1.03	3
5	2			801	24.9	362	7.9	2600	2359.71	103.9	82.17	153.47	15.4	80.22	3078.49	2370
5	3			901	24.2	936	23.7	650	2499.61	72.58	132.59	183.61	17.96	36.36	2089.87	1730
5	4			746	23.3	473	10.2	2000	1732.31	102.06	68.35	168.35	15.32	0	2471.52	1860
5	5	8.15							333.71	16.99	17.64	25.84	1.91	0	264.93	200
5	5	8.45	0.5	838	25.7
5	5	11.45							693.95	60.91	32.3	37.01	5.49	0	899.5	500
5	5	14.3							193.76	1.68	10.04	23.85	0.67	0	3.37	0
5	5	16.04	1.5	1019	22
5	5	17.45							0	0	0	0	0	0	1000	1000
5	5	18.2	0.5	941	18.5
5	5	18.45							643.23	26.28	31.23	62.81	2.64	0	198.8	150
5	5	19.55	1.2	223	3
5	5	20							135.45	2.45	0.35	30.1	0	0	314.65	350
5	5	22.3	2.5	939	22.2
5	6	7.45	11.75	735	24
5	6	8							208.55	15.29	3.83	26.77	1.99	0	255.96	200
5	6	12							493.72	23.5	16.03	61.88	2.64	0	326.71	300
5	6	14							184.07	1.6	9.53	22.66	0.63	0	3.2	0
5	6	14.05	0.05	949	21.1
5	6	14.45							193.76	1.68	10.04	23.85	0.67	0	3.37	0
5	6	17.3							665.53	14.66	49.67	40.6	0.96	0	365.09	150
5	6	18.3							377.28	6.47	6.49	71.97	1.3	0	364.15	400
5	6	21	2.5	982	19.2
5	7	7.4	13	754	29.2
5	7	8							527,58	30,06	21,97	50,09	3,95	0	371,76	250
5	7	10							0	0	0	0	0	0	249,25	250
5	7	10.05	0.05	772	20.1
5	7	12							684,66	14,85	49,93	44,55	0,94	0	540,63	350
5	7	12.45							179,23	1,56	9,28	22,06	0,62	0	3,12	0
5	7	13.2	0.6	849	15.6
5	7	14.15							188,92	1,64	9,79	23,25	0,65	0	3,29	0
5	7	17.3							116,1	2,1	0,3	25,8	0	0	269,7	300
5	7	18							557,5	13,29	35,79	43,15	6,12	0	493,83	300
5	7	18.1	0.15	477	9.2
5	7	19.2	1.2	157	2.3
5	7	20							135,06	0,27	0,8	31,84	0,08	0	291,5	320	1.82	76.5	35	2018-11-29	17.91	30.5	48.45	6.1	6.8	3.2		145	87	2
5	8			643	26.8	416	10	1950	2918.05	111.64	144.35	286.15	13.44	0	3041.3	2600
5	9			473	17.4	310	7.4	2400	3753.49	127.57	150.21	340.13	23.14	70.06	4013.7	3170
5	10			546	14.4	497	10.4	1850	2197.52	103.1	150.37	83.82	6.51	13.86	3081.99	2605
5	11			434	11	516	10.6	1750	2134.45	95.39	113.51	176.37	14.19	0	3034.93	2320
5	12	6		318	7.6
5	12	7.45							300.92	15.15	15.15	24.51	3.05	0	312.48	250
5	12	10.1	2.3	568	10.9
5	12	11							184.07	1.6	9.53	22.66	0.63	0	3.2	0
5	12	12.15							571.41	33.83	19.28	62.25	5.81	0	653.81	300
5	12	13.3							0	0	0	0	0	0	300	300
5	12	14.45	1.25	816	19.2
5	12	17.1	3.6	935	19.3
5	12	17.3							84.25	0	0	20.75	0	0	229.25	250
5	12	19.05	1.6	175	3.2
5	12	19.15							639.68	24.2	33.82	56.07	7.49	0	644.43	250
5	12	20							0	0	0	0	0	0	250	250
5	12	20.3							268.05	3.96	9.2	41.35	1.4	0	383.57	400
5	12	20.5	0.33	388	9.3
5	12	21.15							0	0	0	0	0	0	200	200
5	12	23	2.75	1021	24.4
5	13	6	8.75	946	19.5
5	13	8							297.95	16.9	14.01	24.51	3.05	0	317.63	250
5	13	8.4	0.65	535	20.4
5	13	10.45							188.92	1.64	9.79	23.25	0.65	0	253.29	250
5	13	12							540.81	23.43	23.78	54.54	7.1	0	852.42	500
5	13	12.3	0.5	653	15.5
5	13	15.55	3.9	327	6.2
5	13	16	4	972	27.5
5	13	16.3							0	0	0	0	0	0	500	500
5	13	17.3							0	0	0	0	0	0	800	800
5	13	18.45	1.25						619.89	21.55	32.78	55.65	8.58	0	606.66	200
5	13	19.3	2	212	5.1
5	13	19.3							0	0	0	0	0	0	300	300
5	14	6.3	11	337	11.8
5	14	8							314.86	18.29	15.05	24.99	3.11	0	322.43	250
5	14	8.45	0.45	532	18.8
5	14	10							179.23	1.56	9.28	22.06	0.62	0	353.12	350
5	14	11.15							983.26	41.31	40.84	109.17	5.48	0	544.69	330
5	14	12.45							0	0	0	0	0	0	350	350
5	14	14.3							158.2	4.17	5.04	22.02	3.85	0	660.1	350
5	14	17.1	2.6	637	13.2
5	14	17.45							0	0	0	0	0	0	1300	1300
5	14	19.3							665.41	47.65	28.5	53.05	2.24	0	552.73	250
5	14	20							0	0	0	0	0	0	150	150
5	14	21	1	253	5.4												1.82	75.25	35	2018-12-07	18.77	30.38	49.15	6.1	7.7	3.1	3.9	174	93	3
5	105								2000.1	108.32	91.56	179.6	10.7	0	2681.25	1850
5	106								2122.91	63.21	95.58	247.72	8.17	0	1318.49	1050
5	107								2389.04	63.76	127.85	240.74	12.35	0	2223.08	1770
5	112								2048.39	78.74	86.98	227.59	18.39	0	2976.74	2200
5	113								1647.56	63.52	80.36	157.96	19.38	0	3630	2800
5	114								2300.95	112.97	98.71	231.28	15.29	0	4233.06	3330
6	1			779	13.2	824	19.5	600	1806.5	66.72	101.84	154.64	3.45	0	1406.37	850	1.66	60.45	27	2018-11-29	15.14	19.5	34.6	6.7	6.7	4	4	122	70	1	1	1.03	5
6	2			767	13.8	706	11.4	900	1186.5	53.78	39.79	75.4	1.79	45.7	1288.75	700
6	3			779	17	827	18	700	1252.6	59.35	29.76	120.08	3.63	36.56	1692.38	1100
6	4			908	20.1	892	18.7	500	1170.93	30.8	56.91	127.31	15.67	0	1111.97	950
6	5	4.1		576	7.3
6	5	6							194.8	6.6	5	30	1	0	156	0
6	5	6	0	572	6.8
6	5	8.3							279.35	10.37	2.15	52.56	2.45	0	229.95	200
6	5	11.3							300.2	38.81	3.52	27.39	0	0	577.18	400
6	5	14.12	2.6	999	16.1
6	5	15							0	0	0	0	0	0	200	200
6	5	17.39	2.66	948	12.4
6	5	18							487	16.5	12.5	75	2.5	0	590	200
6	5	19.27	1.5	925	8.6
6	5	20							0	0	0	0	0	0	200	200
6	5	20.3							0	0	0	0	0	0	200	200
6	5	21							0	0	0	0	0	0	200	200
6	5	22.1	1.1	968	19.5
6	5	22.3							23.65	1.79	0.75	2.4	0	0	194.25	200
6	6	5.5	7.6	853	19.4
6	6	6							194.8	6.6	5	30	1	0	156	0
6	6	8.3							279.35	10.37	2.15	52.56	2.45	0	229.95	200
6	6	12							284.08	10.72	2.3	53.04	2.45	0	238.89	210
6	6	14							23.65	1.79	0.75	2.4	0	0	294.25	300
6	6	16.04	2.1	1019	22
6	6	18							797.2	28.4	33.6	93.2	3.2	0	536	300
6	6	20							0	0	0	0	0	0	200	200
6	6	20.3							0	0	0	0	0	0	200	300
6	6	22.3	2	939	22.2
6	6	22.3							23.65	1.79	0.75	2.4	0	0	194.25	200
6	7	6							194.8	6.6	5	30	1	0	156	0
6	7	8.3							279.35	10.37	2.15	52.56	2.45	0	229.95	200
6	7	10.3	2	469	6.5
6	7	12							797.2	28.4	33.6	93.2	3.2	0	436	200
6	7	14							94.6	7.14	3	9.6	0	0	194.25	200
6	7	16	2	1049	22.7
6	7	18							234.9	24.44	5.21	20.68	2.71	0	343.97	200
6	7	19.15	1.15	980	13.3
6	7	20							0	0	0	0	0	0	500	500
6	7	22.3							0	0	0	0	0	0	194.25	200
6	8			875	20.4	877	19.5	600	902.25	35.89	30	119.5	2.95	0	2303.25	1700	1.66	59.3	27	2018-12-07	14.41	19.41	33.82	7.2	7.4	4.4	4.5	128	74	2
6	9			853	13.2	932	17	700	1848.15	53.69	51.75	282.86	14.49	0	2237.67	1700
6	10			1004	14.9	1013	13.8	700	1492.9	91.32	43.08	179.64	5.75	0	2517.63	1800
6	11			550	9.5	635	8.7	1350	1672.3	65.06	65.26	199.35	11.03	0	2846.29	2100
6	12	6							194.8	6.6	5	30	1	0	156	0
6	12	8.3							23.65	1.79	0.75	2.4	0	0	194.25	200
6	12	12							936.99	52.27	30.09	107.31	11.86	0	520.66	300
6	12	15							0	0	0	0	0	0	300	300
6	12	15.4	0.66	1002	25.1
6	12	16.3							0	0	0	0	0	0	200	200
6	12	18.3							884.8	18.56	6	182.4	7.92	0	482.32	300
6	12	20.3							0	0	0	0	0	0	500	500
6	12	22							0	0	0	0	0	0	200	200
6	12	22.3	0.5	887	23.2
6	12	23							23.65	1.79	0.75	2.4	0	0	494.25	500
6	13	10.1		568	10.9
6	13	10.15							194.8	6.6	5	30	1	0	356	200
6	13	13							393.1	12.05	3.75	72.3	9	0	450.05	400
6	13	14.45	1.75	816	19.2
6	13	15.3							0	0	0	0	0	0	500	500
6	13	17.3							371.4	12.4	23.22	28.33	0.32	0	432.61	300
6	13	19							23.65	1.79	0.75	2.4	0	0	394.25	400
6	13	21							0	0	0	0	0	0	200	200
6	13	22							0	0	0	0	0	0	200	200
6	13	23							0	0	0	0	0	0	200	200
6	14	6		318	7.6
6	14	6							194.8	6.6	5	30	1	0	156	0
6	14	8.3							23.65	1.79	0.75	2.4	0	0	394.25	400
6	14	11.3							0	0	0	0	0	0	200	200
6	14	12.3							325.15	13.31	19.55	23.1	2.25	0	438.09	300
6	14	16	3.5	972	27.5
6	14	16							0	0	0	0	0	0	200	200
6	14	18.3							513.35	14.63	5.25	98.4	3.96	0	425.26	450
6	14	20.3							0	0	0	0	0	0	400	400
6	14	22							0	0	0	0	0	0	200	200
6	14	23	1	1021	24.4												1.66	59.7	27	2018-12-14	14.02	20.05	34.67	7.8	7.8	4.8	4.6			3
6	14	23							0	0	0	0	0	0	399.55	400
6	105								1285	74.06	23.92	187.35	5.95	0	2547.38	1800
6	106								1602.73	59.66	44.55	233.6	9.1	0	2049.34	1710
6	107								1600.85	76.94	48.96	206.04	9.36	0	2054.4	1500
6	112								2063.89	81	42.59	324.51	20.78	0	3047.48	2500
6	113								982.95	32.83	32.72	133.03	10.32	0	2732.91	2400
6	114								1056.95	36.33	30.55	153.9	7.21	0	2813.15	2550
7	1			542	11.9	489	9.8	1700	924.22	64.06	39.07	77.43	5.48	0	2429.97	2300	1.83	85.25	23	2018-11-30	18.4	27.23	45.64	7.2	7.5	3.5		100	60	1	2
7	2			503	12.1	504	10	1700	1325.99	83.65	40.82	142.18	13.74	1.62	3050.6	2560
7	3			490	11.2	494	10.4	1600	2345.25	89.62	73.68	254.07	16.11	39.48	2675.3	2210
7	4			444	8	484	9.6	1800	1744.71	163.33	85.63	77.8	8.44	0	2950.4	2300
7	5	9							98.41	4.85	2.29	14.3	1.77	0	394.42	300
7	5	11	2	528	13.5
7	5	12							458.91	17.5	7.98	74.86	6.88	0	518.86	330
7	5	14							162.01	3.38	5.52	25.02	0.45	0	623.53	630
7	5	15	1	522	11.2
7	5	16	2	542	12.4
7	5	16							0	0	0	0	0	0	500	500
7	5	18.3	2.5	491	7.8
7	5	18.3							509.55	21.43	25.58	44.73	7.7	0	1139.15	500
7	5	23.2	4.8	458	6.1
7	6	7	12.5	494	9.9
7	6	9							164,89	4,91	2,29	30,6	1,77	0	398,02	300
7	6	12	3	518	11.3
7	6	12							380,79	28,62	14,96	32,63	0,94	0	517,65	350
7	6	15	3	521	9.8
7	6	15.3							0	0	0	0	0	0	100	100
7	6	16.15	0.45	525	10.6
7	6	18							665,89	55,72	23,08	55,3	5,5	0	1229,66	990
7	6	19							153,53	4,04	13	5,75	0	0	201	225
7	6	21							0	0	0	0	0	0	500	500
7	7	10							592,59	25,16	19,03	76,24	8,96	0	1000,52	900
7	7	10.3	0.5	495	9.7
7	7	12.45							226	5,95	7,2	31,45	5,5	0	943	500
7	7	15.1	2.25	542	9.7
7	7	18							509,65	43,99	3,94	71,3	3,27	0	673,39	500
7	7	20	2	533	8.9
7	7	20							252,12	0	0	62,04	0	0	597,96	660
7	7	21	1	494	7.6
7	7	21.3	1.5	530	8.4
7	7	22							0	0	0	0,6	0	0	698,8	700
7	7	23	1	458	4.9
7	8			460	6.6	494	9.3	2500	1448.7	96.6	71.27	103.13	7.1	0	3945.52	3580	1.83	85.25	23	2018-12-08	18.33	27.35	46.68	7.1	6.6	3.3	3.1	124	73	2
7	9			465	8.6	485	6.6	2900	2095.27	78.03	59.04	234.04	12.6	42	3344.62	3035
7	10			496	7.5	495	7.7	2500	2468.63	111.8	119.23	206.42	16.19	13.86	3857.98	3330
7	11			477	8.3	479	6.3	3000	1550.79	78.19	72.85	142.53	8.88	0	4243.48	4000
7	12	6.3		503	12.7
7	12	9							74,76	3,06	1,54	12,05	1,77	0	399,42	300
7	12	11							0	0	0	0	0	0	300	300
7	12	12							507,4	21,75	29,23	39,27	0,5	0	603,61	400
7	12	14							0	0	0	0,6	0	0	198,8	200
7	12	15.45	1.45	492	8.3
7	12	18	4	497	9.8
7	12	18							685,16	33,12	12,52	107,11	3,76	0	1715,26	1200
7	12	20.5	2.8	448	5
7	12	21							0	0	0	0	0	0	500	500
7	12	23.3	2.5	488	7.2
7	13	6.45	9.75	508	13.4
7	13	8.45							426.32	19.02	15.54	49.59	6.57	0	344.94	200
7	13	12	3.25	531	13.4
7	13	12							1394.99	56.9	92.87	81.17	7.2	0	1171.67	760
7	13	13	1	519	8.8
7	13	14							0	0	0	0	0	0	200	200
7	13	16							0	0	0	0	0	0	500	500
7	13	17	1	494	6.7
7	13	21							0	0	0	0	0	0	500	500
7	14	9							175,78	7,98	7	19,52	2,4	0	221,26	200
7	14	11.3							909,11	40,97	70,58	28,16	2,05	0	893,48	660
7	14	14	2.5	520	11.2
7	14	15.45	4.25	515	9.3
7	14	16							0	0	0	0	0	0	500	500
7	14	18							0	0	0	0	0	0	1000	1000
7	14	19.45	1.75	516	12.8
7	14	20							111,3	21,9	2,01	1,41	0	0	300	300
7	14	21							532,37	17,64	33,73	38,89	2,29	0	670,8	500
7	14	23	2	502	7.2												1.83	85.45	23	2018-12-13	18.08	27.8	45.88	6.5	6.9	3.1	3.3	106	63	3
7	105								1228.88	47.15	41.37	158.91	16.8	0	3175.96	2260
7	106								1365.1	93.29	53.33	124.28	8.2	0	2946.32	2465
7	107								1580.36	75.09	30.17	241.63	17.72	0	3913.66	3260
7	112								1267.32	57.94	43.29	159.03	6.03	0	3717.09	2900
7	113								1821.31	75.92	108.41	130.76	13.77	0	2716.61	2160
7	114								1728.56	88.48	113.32	87.98	6.74	0	3585.54	3160
8	1			869	15.5	628	8.8	1400	1666.53	65.73	78.58	166.69	14.24	0	1450.61	950	1.65	77.75	37	2018-01-16	15.04	21.16	36.2	6.5	6.7	3.5	3.6	165	90	1	1	1.03	5
8	2			911	18.7	613	8.8	1500	2650.14	88.77	79.96	385.39	11.36	0	1987.57	1550
8	3			861	8.3	772	12.9	920	2455.87	62.47	61.36	405.89	8.49	0	2092.23	1500
8	4			556	14.5	556	9.5	1430	2484.23	76.68	118.72	272	15.15	0	2412.85	1890
8	5	9.15							101.96	2.74	1.13	19.9	0	0	369.75	375
8	5	11.3							802.94	18.77	39.34	92.15	2.29	0	624.45	300
8	5	15.4	4.2	1005	27
8	5	17							425.58	36	10.29	42.84	7.44	0	582.18	300
8	5	19.48	2.8	770	15.7
8	6	6.1	13.2	1038	23.4
8	6	9							200,06	3,96	1,59	41,41	0,86	0	734,4	700
8	6	12							978,81	26,72	44,97	112,37	8,29	0	684,68	0
8	6	14.45							75,46	0,52	0,08	15,33	5,4	0	118,3	0
8	6	15.5	1.1	1104	26.8
8	6	18.3							849,54	30,41	43,98	80,1	8,01	0	479,43	350
8	6	19.1	0.65	1065	16.2
8	6	20.3	2	1007	12.8
8	6	23.01	4.5	954	9.9
8	7	7.5	13.2	1096	20.4
8	7	9							341.67	12.99	21.72	22.42	4.89	0	359.56	350
8	7	10.55	1.9	1031	12.7
8	7	12							536.46	14.78	27.29	54.18	7.79	0	695.32	330
8	7	14							23.65	1.79	0.75	3	0	0	243.5	250
8	7	16.1	2.2	739	8.6
8	7	17.45							420.51	12.78	21.56	42.98	1.75	0	377.72	350
8	7	20							231.7	2.87	16.87	17.15	0.56	0	32.41	0
8	7	20.2	0.33	546	8.1
8	8			951	21.3	600	10.5	1150	2383.06	74.91	173.33	126.69	19.15	0	2550.32	2450	1.65	77.55	37	2018-01-25	15.41	19.59	35	6.6	6.2	3.5	3.3	105	60	2
8	9			944	20.4	551	9.9	1520	2530.36	76.04	106.25	309.56	10.49	0	2177.98	1550
8	10			902	13.5	435	6.2	1975	2175.24	85	84.74	233.12	11.58	16.63	2813.5	2300
8	11			799	19.9	438	7.1	1800	1944.87	67.5	65.42	263.59	14.5	0	2281.35	1850
8	12	9							200,45	7,4	13,24	11,98	2,44	0	853,47	850
8	12	10.18	1.33	481	7.8
8	12	12.3							380,71	6,12	22,13	37,1	4,99	0	617,03	400
8	12	14.06	1.6	559	10.4
8	12	17							707,27	19,91	49,92	44,88	1,35	0	754,35	700
8	12	18.4	1.66	476	9
8	12	20							133,92	0,8	0	32,16	0	0	6,92	0
8	12	20.05	0.1	227	3.6
8	12	22.1	2	302	5.1
8	13	6.1	10.2	737	25.2
8	13	9							400,7	9,5	22,42	39,9	0,74	0	929,1	900
8	13	11.4	2.7	349	9.2
8	13	12							1279,62	23,94	73,78	122,17	17,37	0	896,18	400
8	13	14.3							160,39	3,01	6,15	23,67	0	0	245,66	250
8	13	15.3	1	356	7
8	13	16.45	2.25	254	3.1
8	13	17.45							607,02	39,03	30	40,91	8,83	0	749,68	400
8	13	18.05	0.33	282	3.4
8	13	19.18	1.5	254	3.3
8	13	19.54		170	1.9
8	13	20							384	10,61	20,25	40,42	0	0	425,84	350
8	13	20.54	1.9	363	4.8
8	13	23.1	3.15	413	7.4
8	14	6.2	9.8	810	16.2
8	14	9.3					1899-12-31 09:30:00		23.65	1.79	0.75	3.15	0	0	693.2	700
8	14	11.38	2.2	434	9.2
8	14	12.15					1899-12-31 12:15:00		164.79	4.63	11.06	12.54	0.1	0	914.36	700
8	14	14					1899-12-31 14:00:00		746.7	11.42	40.89	82.98	2.42	0	309.41	300
8	14	14.09	0.15	458	10
8	14	16.52	2.9	724	15.5
8	14	18.25	4.45	616	13
8	14	18.52	4.8	82	1.4
8	14	19					1899-12-31 19:00:00		1298.99	20.79	100.49	76.9	7	0	415.64	400
8	14	20.45	1.75	446	7.2												1.65	77.3	37	2018-01-30	15.2	21.14	36.35	5.9	5.9	3.2	3.2	116	67	3
8	105								1330.47	57.51	50.76	154.89	9.73	0	1576.38	975
8	106								2103.87	61.6	90.63	249.21	22.56	0	2016.81	1050
8	107								1553.98	45.21	88.19	139.73	14.99	0	1708.51	1280
8	112								1422,34	34,23	85,29	126,11	8,78	0	2231,77	1950
8	113								4394,04	87,54	152,6	650,18	26,94	0	3331,03	2300
8	114								2234,13	38,63	153,19	175,58	9,52	0	2332,61	2100
9	1			524	6.7	519	6	900	1819.07	71.78	80.87	191.48	17.89	0	1625.43	700	1.8	60.55	56	2018-01-17	13.57	15.02	28.59	3.7	4.2	2.2	2.4	96	59	1	1	1.025	3
9	2			523	7.8	444	6.6	1600	2276.06	90.4	119.18	173.82	24.61	15.54	2686.07	1820
9	3			351	4.6	536	7.1	1800	2584.84	113.21	137.31	208.55	35.41	0	2773.73	1450
9	4			538	7.7	251	3.2	1700	2035.92	87.73	99.26	188.6	21.11	0	2127.2	1000
9	5	5.1		373	4.7
9	5	6.15		610	8.2
9	5	6.3							757,89	34,92	42,72	55,32	7,85	0	829,14	500
9	5	9							200,69	6,37	12,96	14,55	1,87	0	217,53	200
9	5	12							687,8	29,06	40,06	47,36	12,06	0	782,31	300
9	5	12.5	0.8	854	11.5
9	5	14							136,85	1,85	8,43	13,43	0,15	0	0,68	0
9	5	16.3							0	0	0	0,15	0	0	49,7	50
9	5	19.3							465,3	18,49	22,61	45,67	3,43	0	499,57	300
9	5	20.1	0.6	653	6.6
9	5	22.3	3	746	11
9	6	6.14	10.75	646	5.9
9	6	6.3							434,76	18,55	18,26	46,4	6,18	0	538,89	300
9	6	8.3							217,37	9,38	13,02	15,73	0,74	0	121,28	100
9	6	8.45	0.25	579	8
9	6	13.3							364,12	10	21	32,99	1,92	0	434,2	300
9	6	13.5	0.2	844	9.8
9	6	15							253,34	3,59	11,92	31,6	2,59	0	109,07	0
9	6	16.3							0	0	0	0	0	0	200	200
9	6	18.3							748,63	46,95	43,47	42,38	2,95	0	520,1	200
9	6	23	4.5	644	9.4
9	7	6.14	11.75	584	6.7
9	7	6.3							733,65	34,22	32,3	72,44	8,11	0	329,19	0
9	7	6.4	0.2	670	8.9
9	7	9							127,69	5,35	4,94	14,56	1,62	0	32,02	0
9	7	10.15	1.25	744	8
9	7	12							479,95	41,32	9,92	52,79	5,74	0	735,15	400
9	7	14.3							126,38	1,25	0,63	27,5	2,13	0	92,5	0
9	7	15.43	1.25	905	8.7
9	7	17.3							689,67	23,87	38,49	56,6	13,08	0	702,18	300
9	7	21	3.5	711	7
9	8			851	7.3	648	9.6	1300	1956.5	77.91	102.06	174.34	17.15	0	2801.54	2050	1.8	59.85	56	2018-01-25	13.95	14.73	28.68	3.5	3.3	2	1.9	108	65	2
9	9			598	7.9	692	10.1	1250	2044.82	92.71	99.61	169.63	16.89	9.92	3473.37	2650
9	10			579	7.8	343	3.4	1350	1451.18	73.69	87.42	86.22	10.53	15.5	3243.2	2870
9	11			616	7.6	541	5.4	1200	2238.18	113.84	116.04	176.56	20.22	0	3867.9	2600
9	12			484	6.9	885	12.9	1200
9	12	6		541	5.4
9	12	6							528,98	23,04	20,17	58,83	8,95	0	533,18	300
9	12	7	1	616	7.6
9	12	9							171,43	6,3	2,27	30,71	1,16	0	730,85	700
9	12	10.1	1.2	884	15.1
9	12	12							534,98	23,54	42,69	11,63	7,51	0	862,67	400
9	12	12.3	0.3	747	8.9
9	12	14	2	325	4
9	12	17.3	5.5	439	9.8
9	12	18							433,29	16,61	13,05	58,47	6,72	0	742,51	400
9	12	20							0	0	0	0	0	0	500	500
9	12	20.2	0.33	418	6.9
9	12	22.45	2.75	409	8.6
9	13	5.45	9.75	863	21.4
9	13	6	10	885	12.9
9	13	6							592.5	26.9	24.28	63.61	5.26	0	547.41	300
9	13	7	1	484	6.9
9	13	9							120.96	5.18	1.69	20.68	1.12	0	124.89	100
9	13	10.15	1.25	914	12.3
9	13	10.3	1.5	499	9.3
9	13	12							838.46	29.37	50.68	62.6	8.7	0	687.17	400
9	13	12.1	0.15	288	5.1
9	13	12.45	0.75	127	2.2
9	13	14	2	497	9.2
9	13	15	3	1042	14.4
9	13	17	5	675	12.5
9	13	20							252.56	15.03	12.41	18.59	3.23	0	592.92	300
9	13	20.3	0.5	911	12.2
9	13	21							0	0	0	0	0	0	499.5	500
9	14	6	9	772	11.4
9	14	5.3							143.94	6.2	4.88	17.24	3.57	0	324.13	300
9	14	6.15	0.75	692	11.2
9	14	8.3							404.49	20.72	17.05	40.92	3	0	873.08	500
9	14	9.2	0.8	757	9.9
9	14	11	2.5	608	4.9
9	14	11							598.69	34.52	26.07	51.49	10.48	0	1126.85	700
9	14	13.3	2.5	564	9.2
9	14	14							0	0	0	0	0	0	300	300
9	14	15							99	1.35	0.45	20.33	4.27	0	297.4	100
9	14	15.3	0.5	186	1.1
9	14	17							516.15	16.5	14.22	75.96	7.7	0	710.76	400
9	14	17.3	0.5	767	7.6
9	14	20							0	0	0	0	0	0	399.6	400
9	14	21	1	714	8.9
9	14	21.15	1.25	186	1.1												1.8	59.85	56	2018-02-01	14.32	15.63	29.95	3.9	4	2.2	2.3	103	59	3
9	105								2248.53	90.69	126.77	176.47	25.36	0	2378.92	1350
9	106								2018.22	88.47	107.68	169.09	14.37	0	1923.54	1100
9	107								2157.34	106.02	86.28	223.89	30.68	0	1891.04	700
9	112								1668.68	69.49	78.18	159.65	24.33	0	3369.21	2300
9	113								1804.48	76.48	89.07	165.48	18.31	0	2451.89	1600
9	114								1762.27	79.29	62.66	205.94	29.02	0	4031.82	2700
10	1			376	7.5	306	5	3000	2270.52	80.03	50.67	360.8	18.23	0	3213.68	2400	1.69	83	35	2018-01-17	16.52	21.83	38.35	7.1	7.6	3.7	3.9	121	66	1	1	1.01	2
10	2			303	5.8	321	5	3150	2016.12	61.34	34.59	353.18	15.45	0	3035.91	1755
10	3			552	13.3	600	11.5	1500	3147.32	81.12	72.32	528.16	20.92	0	2668.23	2175
10	4			700	15.3	307	4.8	2350	2530.64	82.71	118.18	275.95	17.88	0	3233.4	2335
10	5	6.45							186.04	8.58	2.36	31.52	2.4	0	398.23	249
10	5	7.2	0.6	792	26.3
10	5	9.3							123.51	9.51	5.69	8.35	0.29	0	247.56	200
10	5	10.55	1.45	328	5.1
10	5	12.45							413.85	41.42	14.54	27.06	3.62	0	586.31	300
10	5	13.2	0.6	432	6.6
10	5	16	3.25	961	12.2
10	5	16							147.05	7.56	5.5	16.7	1.18	0	461.1	375
10	5	16.1	0.15	664	11.4
10	5	18		568	6.7
10	5	18							1236.66	31.44	50.01	158.7	9.8	0	1260.4	780
10	5	19.4	1.65	602	6.8
10	5	20.55	2.9	193	2.3
10	5	23.3	5.5	408	5.6
10	6	6		308	5.3
10	6	8							304.36	19.26	12.53	27.78	2.19	0	537.7	325
10	6	10.05	2.07	779	16.2
10	6	11.15							660.75	19.91	28.98	76.06	8.5	0	963.51	475
10	6	13.3							0	0	0	0	0	0	400	400
10	6	13.55	0.45	357	4.3
10	6	15.25	2	289	2.6
10	6	16.3							166.53	2.69	10.08	16.25	0.24	0	100.19	100
10	6	18.3							809.56	46.99	23.98	96.73	6.58	0	442.73	275
10	6	20	1.5	579	9
10	6	20.45							694.16	20.89	36.03	68.76	5.93	0	450.45	300
10	6	23.1	2.25	626	11.5
10	7	5.3	8.25	323	3.4
10	7	6							0	0	0	0	0	0	200	200
10	7	6.1	0.15	418	6.3
10	7	9							228,16	13,29	7,42	26,38	1,98	0	409,88	223
10	7	12							530,21	29,24	17,84	60,5	5,38	0	1038,39	672
10	7	12.25	0.45	667	10.6
10	7	14							429,09	7,83	16,72	59,95	3,04	0	404,69	300
10	7	16.3	2.5	429	4.9
10	7	18							598,32	48,7	23,26	46,11	3,76	0	533,44	315
10	7	18.05	0.1	303	2.9
10	7	22							248,56	3,3	1,59	51,43	5,77	0	542,92	300
10	7	23.3	1.5	743	10.6
10	8			308	6.1	539	5	3000	2078.06	82.24	37.34	340.17	18.09	0	3039.93	2059	1.69	82.25	35	2018-01-24	17.39	20.8	38.19	6.7	7.2	3.5	3.7	122	73	2
10	9			392	7.6	361	5.3	2800	2584.53	108.66	92.56	319.45	11.05	0.84	3008.82	2250
10	10			387	6.6	519	8.9	1550	2482.23	113.8	99.29	272.61	18.41	0	3301.13	2644
10	11			203	3.8	377	5.5	2475	2389.28	74.53	102.73	283.72	15.63	0	3021.66	2469
10	12	9.3							314.1	11.56	3.73	55.8	4.76	0	713.34	445
10	12	11.45							349.79	28.86	10.7	32.78	2.56	0	1033.07	700
10	12	13.05	1.3	356	7.5
10	12	14.45							218.47	3.39	0.85	44.96	8.46	0	788.15	400
10	12	16.25	1.75	172	2.3
10	12	18.3							402.6	17.23	16.34	43.44	6.02	0	866.64	650
10	12	20	1.5	255	3.6
10	12	21							691.42	9.97	32.2	87.36	4.89	0	797.56	700
10	12	23	2	182	3
10	13	6	9	277	6
10	13	8.3							277,66	15,09	8,76	33,34	2,72	0	537,79	329
10	13	11							443,9	28,63	11,45	54,42	3,84	0	744,06	427
10	13	12.55	2	622	14
10	13	13.5	2.5	224	2.6
10	13	16							165,2	8,9	6,87	16,57	1,47	0	544,44	430
10	13	16.15	0.25	386	4.1
10	13	17.2	1.33	214	2
10	13	18.15							361,94	18,2	11,47	43,76	4,58	0	629,55	400
10	13	20.3							406,72	3,52	24,93	40,13	3,76	0	707,17	700
10	13	21.2	0.9	315	3.8
10	13	23	1.66	296	3.8
10	14	5.4	9	346	7.2
10	14	6.1	9.75	339	6.6
10	14	7.05	10.75	769	23.3
10	14	9.3							340.96	14.49	8.58	49.32	4	0	829.99	540
10	14	12.45							444.11	25.23	16.85	45.03	6.14	0	1051.76	700
10	14	13.05	0.4	274	5
10	14	15.15							335.85	7.02	6.5	59.03	6.16	0	415.94	190
10	14	16.35	1.33	244	2.9
10	14	17.55	2.7	197	2.2
10	14	18							364.85	26.75	10.04	39.03	4.51	0	857.29	550
10	14	21.1	3.2	651	10.7
10	14	22.3							806.84	16.64	0	181.48	0	0	779.64	750
10	14	23.4	1.2	758	10.7												1.69	81.95	35	2018-01-31	16.56	20.96	37.52	6.5	6.5	3.4	3.4	137	77	3
10	105								2107.11	98.52	78.11	242.35	17.28	0	2953.6	1904
10	106								2635.37	109.74	111.6	285.57	23.44	0	2894.58	1875
10	107								2034.35	102.36	66.83	244.37	19.92	0	3129.32	2010
10	112								1976.37	71.01	63.83	264.34	26.69	0	4198.75	2895
10	113								1655.42	74.33	63.47	188.22	16.38	0	3163.01	2286
10	114								2292.62	90.14	41.97	373.9	20.8	0	3934.62	2730
11	1			458	8.4	573	8.4	750	2376.3	79.1	158.57	155.78	13.93	0	2198.75	1940	1.57	56.35	38	2018-01-17	12.89	16.56	29.45	4.9	5	3.2	3.3	139	84	1	1	1.025	4
11	2			747	16.9	334	3.6	1700	3314.54	83.74	175.44	264.78	15.37	48	1936.12	1550
11	3			976	16.9	866	12.3	850	1036.68	43.42	47.65	102.87	12.11	0	2616.13	2150
11	4			517	10.9	386	4.5	1850	1098.83	64.96	61.11	43.69	4.64	17.5	1582	1350
11	5	5.3		358	6.8
11	5	8							23.65	1.79	0.75	3	0	0	243.5	250
11	5	11.3							23.65	1.79	0.75	3	0	0	243.5	250
11	5	11.45							140.62	8.93	6.02	12.17	0.88	0	25.6	0
11	5	13.3							0	0	0	0	0	0	400	400
11	5	14.15							23.65	1.79	0.75	3	0	0	243.5	250
11	5	16	1.25	961	12.2
11	5	17.3							513.59	25.79	16.93	61.1	6.31	0	214.28	0
11	5	22							131.94	3.54	5.91	14.43	3.49	0	251.14	200
11	5	22.2	1.33	905	11.1
11	5	23.3							0	0	0	0	0	0	249.25	250
11	5	23.55	2.9	1030	15.3
11	6	5.3							23.65	1.79	0.75	3	0	0	243.5	250
11	6	7							23.65	1.79	0.75	3	0	0	243.5	250
11	6	8							239.39	11.81	9.97	24.86	1.17	0	264.4	0
11	6	9.5	1.33	558	6.5
11	6	11.3							124.25	11.55	2.97	10.76	3.83	0	201.23	200
11	6	12.3	1	638	6.1
11	6	12.3							23.65	1.79	0.75	3	0	0	243.5	250
11	6	13	0.75	225	1.4
11	6	16.3	4	606	6.3
11	6	16.3							487.37	22.12	31.25	29.03	1.66	0	347.98	0
11	6	18							97.4	0	0	1.4	0	13.22	185	200
11	6	20.3	2.5	162	6.5
11	6	21							0	0	0	0	0	0	249.25	250
11	6	22	1	157	1
11	7	6	9	999	19.3
11	7	8	11	435	7
11	7	9							355,81	12,83	22,77	24,37	1,75	0	33,11	0
11	7	11	2	847	10.5
11	7	13							583,8	22,32	38,7	35,58	3,34	0	280,74	0
11	7	13.15							120,2	6,84	6	9,68	0	0	176	0
11	7	17.3							234,52	11,71	9,55	24,68	2,42	0	268,83	250
11	7	18	0.5	904	7
11	7	19	1.5	801	6.9
11	7	20.45							233,88	16,78	17,19	3,36	0	0	100,16	0
11	7	21							73,05	0	0	1,05	0	9,92	138,75	150
11	7	23.45	2.75	958	11.7
11	8			392	4.4	352	6.8	2000	1523.01	65.16	92.86	103.14	14.52	0	2869.15	2500	1.57	56	38	2018-01-24	13.13	15.7	28.83	4.7	5.5	3.1	3.6	121	70	2
11	9			373	5	381	9.4	1950	1343.41	52.99	67.17	106.82	2.52	14	1861.36	1700
11	10			855	6.5	410	3.2	2000	1253.04	43.63	56.35	105.2	9.13	19.83	2537.38	2350
11	11			920	18.8	879	15.5	1250	985.01	49.32	39.43	88.72	4.82	9.94	2207.07	1955
11	12	5.45							23.65	1.79	0.75	3	0	0	243.5	250
11	12	7.3							0	0	0	0	0	0	500	500
11	12	9							247.55	11.43	10.04	26.17	4.45	0	276.73	250
11	12	9.2	0.33	941	17.7
11	12	12.15							346.5	6.26	14.33	46.8	2.25	0	353.97	500
11	12	12.3	0.25	633	6.4
11	12	14.3	2.25	292	3
11	12	15.3							26.32	0.27	1.61	2.57	0.29	0	0.09	0
11	12	16							148.03	9.43	4.32	17	1.25	0	36.26	0
11	12	16.2	0.33	740	9.7
11	12	19.5	3.5	750	8.7
11	12	20.3							589.89	25.94	42.67	25.21	2.47	0	307.23	0
11	12	21.5	1.33	314	3.2
11	12	23	2.5	225	2
11	13	7.5	11	371	8.4
11	13	8.15							108.42	5.64	4.02	12.56	0.7	0	507.65	500
11	13	9.3							23.65	1.79	0.75	3	0	0	243.5	250
11	13	11.3							604.1	25	47.3	20.3	1.93	0	717	500
11	13	11.4	0.15	426	4.4
11	13	12.35	1	210	2.3
11	13	13.3							0	0	0	0	0	0	150	150
11	13	14.15	0.75	432	3.2
11	13	15.3							0	0	0	0	0	0	200	200
11	13	16	0.5	262	2
11	13	16							330.95	38.56	18.52	2.38	0.43	0	198.79	0
11	13	17.15	1.25	300	2.3
11	13	18.45							0	0	0	0	0	0	329.01	330
11	13	19.35	0.8	485	4.5
11	13	19.45							0	0	0	0	0	0	200	200
11	13	21.45	1	333	3.3
11	13	22							535.25	14.98	19.5	72.78	3.33	0	385.15	250
11	13	23.3	1.5	212	1.5
11	14	6							0	0	0	0	0	0	250	250
11	14	7.3	1.5	340	6.4
11	14	7.45	1.75	523	12.7
11	14	8							127,51	7,16	4,35	14,94	0,88	0	512,98	500
11	14	10.4	2.66	717	13.4
11	14	13							84,99	0	0	20,92	0	0	479,08	500
11	14	13.45							443,1	20,95	30,75	20,11	2,33	0	460,72	250
11	14	15	1.25	890	11.4
11	14	15.15							285,94	2,81	28,42	2,47	6,89	0	351,5	250
11	14	16							131,39	13,43	8,71	0	0	0	47,28	0
11	14	17	1	691	8.1
11	14	18.45							115,77	2,45	0,83	24,02	0,43	0	480,27	500
11	14	22	3.25	765	9.4
11	14	22							262,4	14,75	8,71	15,18	0	9,24	350,88	330
11	14	23							0	0	0	0	0	0	200	200	1.57	56.5	38	2018-01-31	13.02	15.98	29	5.6	5.6	3.6	3.5	127	80	3
11	14	23.45	0.75	203	2.3
11	106								1019.35	50.84	46.44	75.04	6.66	13.22	1978.37	1400
11	107								1601.26	70.48	94.2	98.72	7.51	9.92	997.58	400
11	112								1381.93	55.12	73.73	120.75	10.7	0	2217.77	2000
11	113								1602.4	85.9	90.1	111	6.39	0	2931.8	2380
11	114								1451.1	61.56	81.76	97.63	10.52	9.24	3132.71	2980
12	1			828	17.7	281	5	3750	3136.78	149.68	162.62	260.02	37.54	0	5510.53	4510	1.73	87.55	30	2018-01-16	17.3	22.2	39.5	6.8	7.1	3.5	3.8	144	83	1	1	1.01	2
12	2			908	14.4	459	6.2	3100	3471.19	144.19	98.95	488.32	17.35	0	4982.72	4530
12	3			486	5.7	353	3.8	4200	2913.56	127.28	186.5	157.36	12.3	13.22	5204.12	4500
12	4			364	5.5	245	2.5	3250	1856.25	80.97	88.84	179.3	11.89	0	4163.72	3250
12	5	6							84.84	7.43	6.07	0.24	0	0	345.52	300
12	5	7							23.65	1.79	0.75	3	0	0	343.5	350
12	5	9.3							284.4	13.91	7.89	37.49	6.42	0	883.56	700
12	5	10.55	1.45	239	4.3
12	5	11							0	0	0	0	0	0	300	300
12	5	12							440.42	21.7	16.6	47.91	5.65	0	673.12	300
12	5	14	2	147	2
12	5	14.3							0	0	0	0	0	0	300	300
12	5	15.3	1	171	2
12	5	17							442.84	23.73	22.16	33.79	4.81	0	606.76	400
12	5	17.3	0.5	322	4.7
12	5	19							0	0	0	0	0	0	1100	1100
12	5	19.3	0.5	275	5.4
12	5	20.3							269.58	26.16	12.59	11.42	2.88	0	444.57	300
12	5	21	0.5	105	1.5
12	6	5.1	8.45	461	9.6
12	6	5.3							160,36	1,56	0,78	34,65	2,65	0	645,44	530
12	6	7							47,3	3,57	1,5	5,4	0	0	588,2	600
12	6	9.3							423,09	20,24	9,11	62,45	4,65	0	1078,18	900
12	6	10.3	1	229	4.4
12	6	13							309,34	28,43	9,01	26,41	3,59	0	524,3	300
12	6	14							23,65	1,79	0,75	2,85	0	0	193,8	200
12	6	15.15							0	0	0	0	0	0	300	300
12	6	15.3	0.25	329	5.7
12	6	17.3							346,66	20,21	16,12	27,68	4,93	0	621,91	400
12	6	19	1.5	299	4.6
12	6	20.3							71,6	1,4	0,2	14	3,8	0	480	300
12	6	21.3							65,3	3,85	5,43	0,4	0	0	411,18	400
12	6	22.3	1	257	3.6
12	7	6							84,84	7,43	6,07	0,24	0	0	345,52	300
12	7	7							47,3	3,57	1,5	5,7	0	0	387,6	400
12	7	9.3							427,63	17,66	9,44	65,16	6,77	0	693,7	500
12	7	10							0	0	0	0,3	0	0	99,4	100
12	7	12.45							629,71	28,38	52,7	9,99	4,1	0	621,77	300
12	7	13	0.25	310	5.4
12	7	15							87,87	2,83	0,88	16,31	2,47	0	755,95	650
12	7	16.3	1.5	164	2
12	7	17							947,16	55,34	56,88	51,49	5,27	0	612,81	300
12	7	19							0	0	0	0	0	0	1400	1400
12	7	20.15	1.25	400	8.1
12	7	21.3							162,77	20,03	1,64	15,2	2,66	0	549	300
12	7	22.3		211	2.8
12	8			511	12.2	249	4.4	4300	1716.16	57.91	108.07	137.9	8.43	0	4784.5	4090	1.73	85.45	30	2018-01-26	17.21	22.85	40.07	6.6	6.9	3.3	3.5	112	70	2
12	9			769	16.6	199	2	4400	3072.57	125.38	182.65	208.17	9.79	13.22	6378.36	3550
12	10			488	8.4	180	2	4400	2573.61	90.2	94.25	298.21	12.06	19.83	6078.57	5525
12	11			460	7.3	182	1.8	5000	2664.62	118.12	139.49	214.32	17.71	6.61	6988.2	5505
12	12	9							513.32	17.22	14.85	73.54	6.92	0	431.31	200
12	12	10	1	497	8.4
12	12	10							94.6	7.14	3	10.8	0	0	1076.4	1100
12	12	11.3	1.5	117	1.1
12	12	12.3							984.51	69.29	50.23	62.02	3.18	0	960.56	800
12	12	13							20.68	0.28	0.09	4.18	0.89	0	441.36	400
12	12	13.5	0.5	202	1.8
12	12	15.3							47.3	3.57	1.5	5.4	0	0	588.2	600
12	12	16.3	1	183	1.5
12	12	17							492.67	33.92	26.96	25.64	6.44	0	1239.09	900
12	12	17.3	0.5	211	1.8
12	12	19.3							0	0	0	0	0	0	1100	1100
12	12	20.3							184.25	20.45	1.7	19.4	3.8	0	303	0
12	12	21							0	0	0	0	0	0	299.7	300
12	12	22.45	1.75	198	1.7
12	13	9.45							414.13	14.72	18.34	46.68	4.48	0	1435.18	1400
12	13	10.3	0.5	118	1.6
12	13	11.15							0	0	0	0	0	0	300	300
12	13	12.3		153	1.6				358.26	20.29	22.33	17.11	4.6	0	986.66	700
12	13	14.45	2.25	220	2.4
12	13	15							365.52	7.33	19.81	39.48	2.01	0	443.25	400
12	13	17.3		217	2.7
12	13	17.3							936.83	34.77	59.32	64.41	4.8	0	975.52	700
12	13	19.3							0	0	0	0	0	0	1200	1200
12	13	21.3		105	1.2
12	13	21.3							45.09	0.56	0.39	8.62	2.28	0	688.2	600
12	13	22.5	1.45	112	1.1
12	14	6	9.5	684	13.2
12	14	8.45	11	503	12.7
12	14	9							375,32	16,77	16,5	39,42	2,11	0	1195,72	1050
12	14	10.2	1.33	209	4.1
12	14	12							0	0	0	0,6	0	0	198,8	200
12	14	12.45							446,15	26,44	35,32	4,96	0,52	0	543,91	400
12	14	14.3							0	0	0	0	0	0	600	600
12	14	14.45	0.25	342	3.3
12	14	15							47,3	3,57	1,5	5,7	0	0	387,6	400
12	14	16							0	0	0	0	0	0	300	300
12	14	16.35	0.6	200	1.5
12	14	17.15							479,3	23,54	27,86	32,57	2,57	0	777,66	600
12	14	17.4	0.4	219	2.1
12	14	19.3							0	0	0	0	0	0	1400	1400
12	14	20.1	0.6	253	5.2
12	14	21							218,5	20,7	1,82	27,07	4,27	0	612,12	300
12	14	22	1	188	2.3
12	14	23	1	154	1.5												1.73	87.15	30	2018-02-01	17.26	21.95	39.22	6	6.2	3	3.1	104	60	3
12	105								1545.73	94.71	66.07	133.85	19.76	0	4997.03	4050
12	106								1447.3	81.05	42.91	173.84	19.62	0	4843	3930
12	107								2387.28	135.22	129.11	164.39	21.26	0	5465.74	4250
12	112								2337.32	151.87	98.32	200.98	21.23	0	6439.62	5400
12	113								2119.84	77.66	120.19	176.3	18.16	0	6028.8	5300
12	114								1566.57	91.02	83.01	110.32	9.48	0	6015.8	5250
13	1			553	15.7			1000	1371.8	44.35	80.78	115.41	7.95	0	2319.46	1550	1.6	94.25	50	2018-01-16	16.29	21.3	37.59	8.1	9.1	4.1	4.7	148	77	1	1	1.025	4
13	2			775	20.4			1200	1701.72	59.53	66.27	168.86	16.74	23.14	1895.07	1200
13	3			684	13.2			1200	2420.03	82.14	115.39	216	17.21	23.14	2134.08	1350
13	4			838	23.1	436	8.8	1150	1081.01	37.02	40.73	135.15	12.55	0	1542.99	950
13	5	6.3							228.31	7.43	7.58	32.01	0.5	0	170.92	0
13	5	8							23.65	1.79	0.75	3	0	0	243.5	250
13	5	9							294.98	11.14	10.46	37.85	3.09	0	278.71	250
13	5	11.45	2.75	856	15	418	8.4
13	5	12							363.07	41.81	15.97	11.1	4.2	0	745.08	350
13	5	13.4	1.66	691	11.4	503	8.6
13	5	14.3							0	0	0	0	0	0	200	200
13	5	16.1	1.6	805	16.4	421	8.5
13	5	16.3							463.1	21.87	17.64	52.45	2.8	0	598.39	500
13	5	19.55	3.5	834	19.5
13	5	20.15							72.67	1.17	0.52	13.26	4.94	0	309.2	200
13	5	22.1	1.75	476	8.2
13	6	5.45	9.5	829	17.6
13	6	6.3							228,5	7,4	9,23	28,75	0	0	203,13	0
13	6	8							23,65	1,79	0,75	3	0	0	243,5	250
13	6	9							338,51	12,49	13,59	39,32	4,12	0	71,23	0
13	6	11.1	2.15	898	15.4
13	6	12.15							699,46	20,69	56,31	24,92	9,76	0	1015,82	650
13	6	14.3	2.25	812	10.1
13	6	18							237,34	15,07	6,94	25,53	5,74	0	346,61	200
13	6	19	1	819	12.5
13	6	20.45							0	0	0	0	0	0	200	200
13	6	22.45	2	690	7.6
13	7	5.45	9	732	15.8
13	7	6	9.25	908	23.7
13	7	6.3							221,42	7,38	7,55	30,51	0,33	0	162,72	0
13	7	8							23,65	1,79	0,75	3	0	0	243,5	250
13	7	9							357,74	12,17	16,17	39,44	2,64	0	34,4	0
13	7	9.2	0.33	746	13.6
13	7	12.1	12.15	830	12.1
13	7	12.3							714,37	19,03	62,03	15,14	14,14	0	645,12	200
13	7	13							23,65	1,79	0,75	3	0	0	243,5	250
13	7	16.2	3.33	703	8.7
13	7	18.3							356	13,2	12,8	45,6	2,2	0	399,9	200
13	7	18.3							181,1	4,13	5,08	28,95	0,92	0	22,23	0
13	7	19.15	0.75	581	8.4
13	7	22.3	4	561	8.8
13	8			729	20.4	312	5.8	1650	1634.51	55.57	57.33	211.26	25.3	0	2853.67	1700	1.6	93.7	50	2018-01-24	17	22.04	39.04	7.5	7.8	3.8	3.9			2
13	9			777	19	529	11	1350	2470.12	88.38	76.98	294.53	18.58	28.92	2460.68	1750
13	10			922	17.5	500	8.5	1400	1528.3	46.23	67.97	169.47	5.49	6.61	1913.83	1550
13	11			955	21.4	660	11	950	1571.25	43.17	78.89	167.92	8.24	0	1131.9	800
13	12	6							221,42	7,38	7,55	30,51	0,33	0	162,72	0
13	12	6.05	0.1	829	20.1
13	12	6.2	0.15	660	11
13	12	9							258,47	9,45	13,39	23,16	3,97	0	428,32	400
13	12	10.3	1.5	743	13
13	12	11.45	2.75	494	5.8
13	12	12							430,21	15,64	21,19	40,73	7,24	0	820,81	400
13	12	14.15	2.25	436	6.1
13	12	14.3							151,65	1,5	0,75	33	2,55	0	211	100
13	12	16.15	1.75	548	8.4
13	12	18.3							963,91	54,49	77,65	12,71	2,26	0	806,35	400
13	12	19.1	0.65	795	17.5
13	12	20.1	1.6	172	2.7
13	12	22.3	4	513	9.3
13	13	5.45	9.25	863	21.4
13	13	6.15							182,8	5,92	7,38	23	0	0	162,5	0
13	13	8							23,65	1,79	0,75	3	0	0	243,5	250
13	13	9							196,48	7,4	10,67	16,48	2,68	0	231,4	200
13	13	10.1	1.15	884	15.1
13	13	12							397,73	15,05	17,81	42,35	3,7	0	764,44	400
13	13	12.3	0.7	747	8.9
13	13	14	2	325	4
13	13	17.3	5.5	439	9.8
13	13	19							576,3	33,69	24,62	52,38	4,9	0	752,7	600
13	13	20.2	1.33	418	6.9
13	13	22.45	3.75	409	8.6
13	14	6	11	859	28.2
13	14	6							221,42	7,38	7,55	30,51	0,33	0	162,72	0
13	14	6.15	0.25	784	24.3	363	7.8
13	14	8							23,65	1,79	0,75	3	0	0	243,5	250
13	14	9							658,07	12,51	31,05	79,33	5,4	0	656,2	600
13	14	10.15	1.25	499	9.3
13	14	11.3	2.5						352,65	15,39	23,34	19,95	1,37	0	486,55	400
13	14	12.1	3.15	288	5.1
13	14	12.45	3.75	127	2.2
13	14	14	2.5	497	9.2
13	14	17	5.5	675	12.5
13	14	18							209,57	6,17	7,22	28,72	2,1	0	324,61	300
13	14	18.3	0.5	251	5.5
13	14	23.15	5.25	534	10.5												1.6	93.6	50	2018-02-01	17.32	23.99	41.31	7.7	8.3	3.9	4.2	152	85	3
13	105								1445.78	85.2	52.92	149.67	15.53	0	2545.81	1750
13	106								1527.45	57.43	86.81	121.52	19.62	0	2080.28	1300
13	107								3764.88	117.8	113.07	546.71	36.74	0	2757.31	900
13	112								2025.66	88.46	120.54	140.1	16.36	0	2429.21	1300
13	113								1376.95	63.85	61.23	137.2	11.28	0	2154.53	1450
13	114								1465.36	43.24	69.91	161.5	9.19	0	1873.57	1550
14	1			488	8	470	6.8	1400	2169.15	84.83	160.24	93.31	17.86	0	2527.5	1550	1.7	63.1	56	2018-03-03	13.79	15.87	31.16	4.8	4.6	2.7	2.6	148	91	1	1	1.025	3.5
14	2			663	10.4	601	8.2	1200	1911.35	72.53	123.08	92.45	25.52	16.05	2255.25	1350
14	3			546	7.4	507	5.5	1400	1229.59	67.08	75.65	67.67	8.78	0	1820.61	1100
14	4			551	7.8	605	8.4	1200	1383.03	55.41	91.48	70.58	10.39	6.61	1702.12	1190
14	5	7							158.81	4.71	2.49	27.52	3.7	0	565.39	550
14	5	9.1	2.15	355	6.1
14	5	10.15							0	0	0	0.45	0	0	149.1	150
14	5	12							24.02	0.46	0.16	4.36	1.6	0	59.04	0
14	5	12.25	0.45	441	5.8
14	5	13							194.53	15.68	9.77	9.88	3.15	0	590.34	350
14	5	15.05	2.1	471	5.8
14	5	15.3							0	0	0	0.6	0	0	198.8	200
14	5	18.15	2.75	429	5.3
14	5	19							577.19	28.53	42.12	18.15	7.88	0	433.27	200
14	5	20.45							571.75	74.6	26.75	6.77	2.37	0	331.67	0
14	5	22	1.75	459	7.3
14	6	5.05	8.8	702	13.9
14	6	5.15							158,81	4,71	2,49	27,52	3,7	0	565,39	550
14	6	8.4	3.4	747	11.2
14	6	9							0	0	0	0,45	0	0	149,1	150
14	6	11							29,48	0,56	0,19	5,35	1,96	0	72,45	0
14	6	12.45							386,85	24,63	29,19	5,31	3,63	0	232,21	0
14	6	13.05	0.4	821	9.9
14	6	13.3							0	0	0	0,45	0	0	149,1	150
14	6	16							60,28	0,82	0,27	12,19	2,6	0	120,56	0
14	6	17	1	690	8.7
14	6	18							396,52	18,34	32,05	8,12	2,88	0	383,54	200
14	6	20.5	2.5	609	8.7
14	6	21							430,99	6,25	20,18	54,76	3,07	0	160,53	0
14	7	5	8	721	12.2
14	7	5							180,28	4,74	2,52	32,64	3,85	0	374,74	350
14	7	8.45							0	0	0	0,45	0	0	149,1	150
14	7	9.35	0.85	770	11.2
14	7	9.45							0	0	0	0	0	0	200	200
14	7	10.45							34,58	0,66	0,23	6,27	2,3	0	84,98	0
14	7	13							296,18	16,15	20,29	12,16	0,89	0	336,12	200
14	7	13.15	0.25	466	5.4
14	7	15.45	2.75	508	5.3
14	7	16.3							293,99	6,36	10,49	37,85	11,32	0	395,58	200
14	7	18							589,6	24,97	48,6	13,29	2,28	0	530,22	200
14	7	21.2		798	13.4
14	8			524	11	336	4.5	2000	1394.64	52.88	82.12	102.66	20.64	0	2070.74	1300	1.7	63.05	56	2018-03-08	14.3	16.86	31.16	4.7	6	2.7	3.5	129	80	2
14	9			564	9.3	345	4.9	1900	2022.96	58.19	160.49	82.99	17.91	0	2401.39	1550
14	10			552	8.3	421	5.2	1900	1791.54	34.24	112.39	130.54	22.23	13.22	3355.75	2550
14	11			545	6.9	287	3.8	1400	2013.89	101.3	145.35	59.63	6.61	9.5	2324.76	1600
14	12	4							0	0	0	0	0	0	199.8	200
14	12	6.15		545	6.9
14	12	7							180.28	4.74	2.52	32.64	3.85	0	774.34	500
14	12	9.1	2.15	287	3.9
14	12	9.15							0	0	0	0.45	0	0	149.1	150
14	12	11.3							27.66	0.52	0.18	5.02	1.84	0	67.98	0
14	12	12.1	0.65	430	4.3
14	12	12.3							326.88	15.38	25.09	9.36	3.37	0	767.19	550
14	12	13							0	0	0	0.45	0	0	149.1	150
14	12	13.55	0.95	318	3.9
14	12	14.45							62.92	0.86	0.29	12.73	2.72	0	125.84	0
14	12	15.15							0	0	0	0.45	0	0	149.1	150
14	12	17.1	1.95	292	3.4
14	12	19							448.71	21.24	33.61	14.79	2.69	0	616.69	400
14	12	21	2	280	4.9
14	13	5	10	417	6.8
14	13	5							180.28	4.74	2.52	32.64	3.85	0	774.34	400
14	13	7.3	2.5	254	4
14	13	8.45							0	0	0	0.45	0	0	149.1	150
14	13	11.3							36.76	0.7	0.24	6.67	2.44	0	90.34	0
14	13	13	1.5	493	6.1
14	13	13.15							285.82	19.16	21	5.18	1.59	0	719.71	550
14	13	16.45	3.5	353	4.3
14	13	17.15							62.04	0.85	0.28	12.55	2.68	0	124.08	0
14	13	18.3							784.44	20.88	72.8	13.15	1.3	0	643.73	400
14	13	19							0	0	0	0.3	0	0	99.4	100
14	13	19.1	0.15	420	7.1
14	13	19.3							279.7	14.88	20.8	7.42	2.66	0	175.08	0
14	13	21.05	1.55	203	2.5
14	14	5.05	9.5	505	8.3
14	14	5.05	9.5	385	5.9
14	14	5.15							180,28	4,74	2,52	32,64	3,85	0	774,34	500
14	14	7.25	2.2	256	3.5
14	14	9							0	0	0	0,45	0	0	149,1	150
14	14	10.15	1.25	388	4.1
14	14	12							40,4	0,77	0,27	7,33	2,69	0	99,29	0
14	14	12.3							444,83	17,2	37,58	10,54	0,91	0	720,73	550
14	14	13.45	1.25	362	4.6
14	14	17.15							415,3	27,48	28,48	10,39	3,26	0	651,07	500
14	14	17.55	0.7	295	4.1
14	14	21							299,18	22,7	18,87	8,72	2,41	0	616,64	400
14	14	21.35	0.6	583	8.2												1.7	62.05	56	2018-03-15	14.08	15.18	29.26	3.5	3.8	2	2.2	123	88	3
14	105								1560.18	124.43	81.44	74.57	20.16	0	2395.38	1450
14	106								1462.93	55.31	84.39	114.15	17.84	0	1832.88	1050
14	107								1394.64	52.88	82.12	102.66	20.64	0	2070.74	1300
14	112								1125.61	74.07	75.68	36.28	6.12	0	2381.61	1700
14	113								1046.45	42.74	61.69	75.88	14.46	0	2999.15	2100
14	114								1629.04	61.21	117.65	78.35	14.51	0	2775.79	1600
15	1			790	13.4	775	11.8	970	1326.03	52.37	30.16	194.1	30.53	0	1650.08	1100	1.6	72.35	31	2018-02-27	15.12	19.55	34.67	6.2	6.6	3.6	3.7	110	62	1	1	1.03	3
15	2			875	14.3	937	17.7	700	1099.7	77.84	38.34	106.04	7.35	0	1376.47	800
15	3			1188	16.9	1128	15.2	750	2228.11	106.75	71.12	277.67	20.19	0	1776.55	1350
15	4			984	13.9	1100	12.3	910	1989.3	92.83	83.09	208.87	15.86	0	1647.1	1325
15	5	6.15							11,34	0	0,1	2,58	0	0	0,31	0
15	5	8.45							541,31	39,57	20,02	48	4,4	0	278,19	0
15	5	12							461,36	26,5	19,34	41,56	7,39	0	598,16	300
15	5	12.3	0.3	1247	20.3
15	5	14.45							64,38	0,76	3,45	7,57	0	0	0,04	0
15	5	15.1	0.35	1226	13.5
15	5	15.15							0	0	0	0	0	0	200	0
15	5	16.3							75,09	1,22	0,15	15,56	2,89	0	131,48	0
15	5	18.5	2.33	1138	12.5
15	5	21							313,34	6,59	16,15	34,25	2,39	0	289,6	0
15	5	22.35	1.6	1221	20.6
15	6	6.15							652.07	16.58	39.91	52.48	9.78	0	390.35	0
15	6	6.34	0.28	1066	19.6
15	6	10.34	4.25	942	13
15	6	12.3							1451.66	84.32	31.47	200.28	9.33	0	185.35	0
15	6	16.35	4.03	925	13.9
15	6	17.45							706.07	29.03	22.25	89.6	14.35	0	686.85	300
15	6	20							149.37	1.48	5.31	21.43	4.89	0	232.92	120
15	6	21.15	1.25	838	11.1
15	7	6.35	10.45	776	11.9
15	7	6.45							460.74	13.86	35.03	21.65	3.52	0	252.02	0
15	7	8.45							19.75	0.15	0	4.71	0	0	0.13	0
15	7	11	2.25	1009	13.4
15	7	11.45							740.2	40.47	21.47	91.68	7.36	0	748.1	300
15	7	13.3							65.69	0.89	4.04	6.44	0.07	0	0.32	0
15	7	15.03	2.51	1059	17.7
15	7	18.45							600.03	54.6	6.15	72.12	15.99	0	734.44	200
15	7	22							78.94	0.81	4.83	7.69	0.86	0	200.28	200
15	7	23.03	1.1	983	13
15	8			686	9	700	8.1	2000	1868.58	117.82	69.9	181.18	18.84	0	2448.51	1230	1.6	71.9	31	2018-03-08	15.92	21.22	37.14	7.7	8.2	4	4.3	106	63	2
15	9			918	15	889	10.9	1900	2554.96	114.59	77.78	331.28	29.41	0	3143.73	2110
15	10			548	7.5	633	5.9	1900	2076.25	96.94	94.2	201.8	19.72	0	2606.15	2000
15	11			910	15.4	622	7.7	1400	2242.19	145.97	105.7	167.7	18	0	2946.56	1750
15	12	7.45							0	0	0	0	0	0	300	300
15	12	8.45							299,13	14,14	9,41	36,8	4,68	0	66,03	0
15	12	12.3	2.75	980	14.4
15	12	12.45							357,23	15,99	4,62	55,03	14,54	0	927,69	350
15	12	16							0	0	0	0	0	0	300	300
15	12	17.33	1.6	921	10.2
15	12	19.45							0	0	0	0	0	0	260	260
15	12	20							258,85	9,9	12,83	20,66	11,22	0	662,04	300
15	12	20.4	0.66	739	10
15	12	22.02	2.1	287	3.2
15	12	23.3	3.5	137	1.6
15	13	6.1	9.85	617	9.4
15	13	6.15							0	0	0	0	0	0	300	300
15	13	7.35	1.3	146	1.5
15	13	8.45							310.88	15.2	9.68	37.98	4.81	0	70.44	0
15	13	10.55	2.15	717	9.3
15	13	11.3							585.24	20.23	31.7	52.63	4.75	0	573.09	300
15	13	13.3							176,15	3,65	0	39,7	0	0	6,5	0
15	13	15							460	19.26	21	48.37	2.9	0	275	200
15	13	17.27	3	658	8.2
15	13	18							228.98	9.21	6.18	28.69	10.62	0	1028.8	300
15	13	20.05	2.1	633	5.1
15	13	22							147.55	2.23	5.79	21.06	0.93	0	300.98	300
15	13	22.5	0.5	843	6.6
15	14	6.1	8.15	640	10.3
15	14	6.15	8.2	713	7.5
15	14	6.15							0	0	0	0	0	0	300	300
15	14	8.45							370,35	18,44	11,77	45,44	3,51	0	101,29	0
15	14	12.05	3.35	674	7.9
15	14	12.15							669,47	66,73	14,65	63	6,67	0	1044,86	500
15	14	18							826,05	35,07	47,36	60,61	9,79	0	979,5	600
15	14	18.01	0.15	870	8.1
15	14	20.05	2.1	665	4.3
15	14	21.3							237,31	4,08	10,46	30,96	1,31	0	125,57	100
15	14	23.3	2	692	4.4												1.6	73.2	31	2020-03-15	16.15	19.9	36.06	7	7.3	4	4.2	113	60	3
15	105								1466.82	74.63	59.21	149.53	17.07	0	1497.79	300
15	106								2959.17	131.4	98.94	363.79	38.35	0	1495.46	420
15	107								1965.35	110.78	71.53	204.3	27.8	0	1935.3	700
15	112								992.72	41.63	26.86	129.96	30.44	0	2518.62	1510
15	113								1914.11	69.67	74.31	228.42	23.99	0	2552.78	1400
15	114								2103.18	124.31	84.24	200.01	21.28	0	2551.21	1500
16	1			668	11.7	397	6.2	1550	1713.79	53.26	70.32	155.64	10.07	33.25	1952.17	1400	1.58	64.25	62	2018-03-01	13.56	18.1	32.37	4.6	4.7	2.9	3	162	85	1	1	1.025	4.5
16	2			873	22.3	483	9.5	950	1965.17	88.25	73.31	212.39	17.16	9.6	1887.81	1150
16	3			642	13	402	7.3	1350	2522.99	69.06	124.6	165.69	14.09	64.08	2760.86	2110
16	4			522	8.6			1500	1477.98	59.79	77.75	101.68	11.7	16.53	2288.22	1575
16	5			402	7.3
16	5	1.05		172	2.4
16	5	4.35		542	9.8
16	5	7							90.15	5.13	4.5	7.26	0	0	132	0
16	5	7.2	0.33	645	19.2
16	5	8.3							178.35	5.38	9.01	18.98	1.43	0	255.67	250
16	5	9.3							0	0	0	0	0	0	50	50
16	5	10.05	0.55	713	14.5
16	5	10.25	0.95	735	10.4
16	5	10.3							105.14	1.04	0.52	22.88	1.77	0	126.96	50
16	5	10.34	0.05	742	14.3
16	5	12							394.04	19.47	25.93	20.31	1.96	0	445.91	300
16	5	13.05	1.1	728	11.4
16	5	13.15	1.25	489	6.5
16	5	13.4	1.66	738	15.4
16	5	14.3							0	0	0	0.6	0	0	248.8	250
16	5	15							59.28	0.96	0.12	12.29	2.28	0	103.8	0
16	5	16.45							0	0	0	0	0	0	100	100
16	5	17.4	0.95	368	6.5
16	5	18.3							672.3	33.47	27.46	70.79	3.09	0	821.74	650
16	5	19.2	0.85	233	3.7
16	5	21.5	3.33	561	8.5
16	6	2.4		189	3.7
16	6	7							150,25	8,55	7,5	12,1	0	0	220	0
16	6	8.3							243,66	6,83	11,05	28,88	2,02	0	256,5	250
16	6	10.15							115,25	1,14	0,57	25,08	1,94	0	134,36	50
16	6	13							241,36	19,95	3,53	29,19	3,97	0	461,13	250
16	6	14							0	0	0	0,6	0	0	198,8	200
16	6	15.25	1.45	620	8.4
16	6	16							0	0	0	0	0	0	50	50
16	6	18.1	2.15	323	4.5
16	6	18.3							228	15,2	7,6	26,6	5,7	0	682	730
16	6	21	2.5	192	2.6
16	6	21.15							312,74	10,22	10,89	41,51	3,28	0	383,24	350
16	6	22.48	1.55	325	5.8
16	6	23	1.75	108	2.9
16	7	5	7.75	257	5
16	7	7.2	10	645	19.2
16	7	7.3							336.05	12.2	13.53	40.46	2.57	0	458.45	200
16	7	9.3							0	0	0	0	0	0	50	50
16	7	11.3							0	0	0	0	0	0	50	50
16	7	12							308.77	25.1	7.99	33.16	0.55	0	442.57	200
16	7	12.3	0.5	485	8.4
16	7	14							79.18	1	3	12.52	0.08	0	202.6	200
16	7	15.3							79.44	1.63	4.08	9.04	0	0	274.89	250
16	7	17.3							0	0	0	0	0	0	100	100
16	7	18.15	0.75	501	8.6
16	7	19.3							1276.31	71.09	49.11	128.72	15.78	0	273.58	0
16	7	20.3	1	381	4.9
16	7	20.3							184.02	2.25	12.06	16.79	0	0	280.39	250
16	7	22.3	2	283	3.5
16	8			608	10.6	344	5.1	1800	2011.28	72.94	83.22	195.41	11.14	24.16	2968.66	2200	1.58	63.2	62	2018-03-07	13.3	17.69	31	5.1	4.9	3	3	141	74	2	1
16	9			668	13.2	286	3.5	2000	2880.81	95.47	135.28	226.63	12.86	53.1	3143.86	2650
16	10			656	11.9	296	3.7	2150	2739.02	127.1	123.04	174.78	13.96	56.53	3273.7	2530
16	11			773	26.4	215	2.7	2300	1276.9	60.57	47.3	112.71	10.18	19.83	2555.09	2050
16	12	3.3		221	3.6
16	12	7							120,2	6,84	6	9,68	0	0	376	200
16	12	7.3	0.5	651	26.8
16	12	8.3							327,88	9,36	14,34	38,83	4,36	0	271,54	250
16	12	10							78,86	0,78	0,39	17,16	1,33	0	157,72	100
16	12	10.15	0.25	856	18.5
16	12	11.3							491,96	31,86	25,3	29,75	1,2	0,95	660,83	500
16	12	13.4	2.15	582	8.1
16	12	15.1	3.6	209	2.1
16	12	17.3	6	191	1.8
16	12	18.3							247,34	19,67	1,49	35,42	5,39	0	754,33	500
16	12	20	1.5	455	8.8
16	12	21							153,35	1,88	10,05	14	0	0	322,77	300
16	12	22	1	693	13
16	12	24	3	237	3.8
16	13	3.45	6.75	397	9.2
16	13	6	9	819	28.8
16	13	7							120,2	6,84	6	9,68	0	0	376	200
16	13	8.1	1.15	571	15.2
16	13	8.3							107,52	4,66	5,35	10,3	0,98	0	205,47	200
16	13	10							111,21	1,1	0,55	24,2	1,87	0	281,4	200
16	13	10.3	0.5	553	8.8
16	13	12.2	2.33	534	7.1
16	13	12.3							548,86	24,12	1,99	104,29	4,95	0	626,33	500
16	13	14.5	1.33	123	1.8
16	13	15							51,43	0,83	0,37	9,38	3,5	0	77,28	0
16	13	16.2	1.33	186	3
16	13	17.3							48,7	0	0	0,7	0	6,61	92,5	100
16	13	18.3	1	250	4.1
16	13	18.3							372,42	10,29	8,72	49,77	2,84	6,61	394,79	300
16	13	20							0	0	0	0	0	0	200	200
16	13	22.45	2.75	421	12
16	14	0.35	4.6	120	1.7
16	14	3.1	5.15	397	9.2
16	14	5.3	9.5	411	8.2
16	14	8	12	846	23.4
16	14	8							369.12	13.74	11.92	49.17	5.53	0	747.76	450
16	14	10.25	2.5	763	10
16	14	10.45							0	0	0	0	0	0	200	200
16	14	12							0	0	0	0	0	0	100	100
16	14	12.3							543.37	16.43	22.98	63.79	7.46	0	779.6	500
16	14	13	0.5	425	4.4
16	14	13.45							145.44	2.9	5.78	20.4	1.18	0	200.75	200
16	14	16.3	3.5	334	4.6
16	14	16.3							0	0	0	0	0	0	100	100
16	14	17.3							63.8	0.87	0.29	12.91	2.76	0	127.6	0
16	14	19.2	1.85	606	9.2
16	14	20							423.24	22.09	26.5	23.68	1.54	0	652.3	500	1.58	63.3	62	2018-03-15	13.23	18.15	31.38	4.5	4.3	2.7	2.6	158	81	3	1
16	14	22.3	2.5	295	4
16	105								1499.27	65.45	67.53	153.1	10.53	0	2284.88	1650
16	106								1291.27	61.89	41.14	163.96	16.9	0	2736	1880
16	107								2263.76	113.26	89.77	240.69	18.98	0	2132.48	1300
16	112								1419.59	70.38	57.57	144.84	12.27	0.95	2543.18	1850
16	113								1360.34	47.84	22.98	208.32	14.13	13.22	2253.77	1700
16	114								1544.97	56.03	67.47	169.95	18.46	0	2908.02	2050
17	1			423	7.2	461	6.1	1600									1.61	77.55	53	2018-01-14	14.96	17.11	32.08	5.8	5.7	3.2	3.1	160	93	1	1	1.01	2.5
17	2			524	9.2	513	8.3	1450
17	3			508	5.8	423	5	2100
17	4			336	3.4	406	5.5	2060
17	5	8.5		422	5
17	5	11.4		380	4.5
17	5	15		371	3.6
17	5	19.3		353	4
17	5	22.4		533	8.3
17	5	1.35		355	3.7
17	5	6		462	4.4
17	5	9.2		543	5.4
17	6	11.3		292	2.9
17	6	13.1		332	3.1
17	6	14.25		329	3.2
17	6	16.55		207	1.7
17	6	19.45		467	4
17	6	22.3		387	4.6
17	6	1.1		517	14
17	6	6.1		219	4.9
17	6	8.45		542	8
17	6	11.45		560	7.1
17	6	16.55		461	5.3
17	7	20.2		379	4.9
17	7	21.3		492	8.3
17	7	3.1		674	11
17	7	5.3		719	13.4
17	8			661	12.3	386	5.2	1600									1.61	78.45	53	2018-03-07	15.19	18.57	33.77	5.6	5.7	3	3.1	110	70	2	1
17	9
17	10			583	9.6	341	4	1800
17	11			573	10.3	419	6.4	1750
17	12	10.5		694	8.4
17	12	12.4		362	3.4
17	12	14.15		205	2.2
17	12	16.1		484	5.9
17	12	18.1		480	5.8
17	12	19.35		305	3.6
17	12	4.45		394	4.7
17	13	12		459	7.6
17	13	16.4		336	4.2
17	13	21.4		752	14.9
17	13	22.4		324	6.6
17	14	7.15		489	7.8
17	14	9.35		437	7.3
17	14	13		540	7.7
17	14	17.3		706	8.7
17	14	20.05		238	2.9
17	14	21		118	1.3
17	14	23.55		504	5.5												1.61	77.55	53	2018-03-14	15.83	18.57	34.4	5.4	5.2	3	2.8	135	78	3
18	1			456	6.4	503	6.3	1700	1280.04	69.81	77.02	74.19	12.58	0	3196.24	2309	1.83	79.35	55	2018-03-01	17.19	23	40.2	4.9	5.2	2.4	2.6	89	55	1	1	1.03	5.5
18	2			457	4.4	497	5.6	2050	2149.97	106.37	135.69	120.55	20.59	0	3788.86	2475
18	3			494	6.6	652	9.5	1300	1774.78	85.73	87.8	155.22	14.58	0	2696.73	1850
18	4			696	14.8	557	6.2	1800	2796.15	102.15	168	211.77	20.99	0	2631.24	1525
18	5	2.15		239	2
18	5	6		448	6.8
18	5	9							419,51	14,68	29,77	20,08	7,87	0	377,77	250
18	5	9.25	0.45	1026	23
18	5	10.15							44,93	2,63	2,25	4,28	0	0	314,5	325
18	5	11.15	1	1005	10.9
18	5	12							581,04	42,51	32,45	28,13	3,74	0	894,62	300
18	5	14	2	1035	11.6
18	5	14							44,93	2,63	2,25	4,28	0	0	314,5	325
18	5	15	1	994	10
18	5	16.4	2.66	991	9.7
18	5	18							422,84	8,85	26,82	37,6	0	0	518,88	425
18	5	18.3	0.5	659	6.2
18	5	19.45							483,86	15,83	31,15	32,06	7,16	0	646,06	150
18	5	20.15	0.5	244	2
18	5	21.35	1.8	368	3.2
18	5	22.15	2.5	297	3.4
18	6	6.1	10.3	410	6.2
18	6	7.15							44,93	2,63	2,25	4,13	0	0	514,8	525
18	6	8.45							200,96	9,71	14,34	6,91	3,45	0	427,69	200
18	6	9.05	0.33	765	19.1
18	6	9.3							29,95	1,76	1,5	2,8	0	0	193,1	200
18	6	11							29,95	1,76	1,5	2,8	0	0	193,1	200
18	6	12.3	1.5	923	11.3
18	6	13							656,43	35,32	53,67	7,77	3,77	0	315,46	0
18	6	14	1	1006	16.2
18	6	16							396,16	8,42	25,08	35,24	0	0	511,51	425
18	6	16.55	0.9	991	12.7
18	6	17.5	1.5	912	8.9
18	6	20.2	4.3	839	7.8
18	6	20.45							368,83	15,25	25,24	18,56	4,28	0	337,96	0
18	6	21.15							113,44	4,9	9,2	2,5	1,06	0	151,36	150
18	6	22.05	0.8	915	12.4
18	6	23.3	2.25	937	13.1
18	7	7.3		455	5.9
18	7	7.45							29.95	1.76	1.5	2.8	0	0	393.1	400
18	7	9.15							221.73	19.13	14.6	3.38	0.59	0	374.75	200
18	7	9.25	0.25	497	8.6
18	7	10							29.95	1.76	1.5	2.95	0	0	242.8	250
18	7	10.45	0.75	924	14.6
18	7	11							29.95	1.76	1.5	2.8	0	0	193.1	200
18	7	12.45							276.57	16.33	3.91	36.53	14.14	0	736.74	300
18	7	13	0.25	1031	13.2
18	7	15	2.25	798	7.7
18	7	15							44.93	2.63	2.25	4.28	0	0	314.5	325
18	7	18							427.56	46.87	18.76	17.72	0.96	0	880.46	550
18	7	18.3	0.5
18	7	19.35	1.6
18	7	20.3							131.05	2.76	2	24.8	1.7	0	267.1	200
18	7	21.45	1.25	708	6
18	7	22.2							0	0	0	0	0	0	200	200
18	8			418	6.1	374	4.4	2400	1170.76	66.27	68.93	68.69	12.08	0	3115.59	2075	1.83	79.95	55	2018-03-08	17.93	21.3	39.23	4.5	4.7	2.2	2.3	89	62	2	1
18	9			543	7.4	392	5.8	2150	2023.31	109.13	121.25	118.03	20.69	0	3789.5	2475
18	10			543	7.4	511	5.5	1930	2380.53	88.56	80.78	314.69	15.36	0	2776.96	2018
18	11			377	4.4	433	4.6	2350	3360.01	104.93	174.24	334.59	20.17	0	2711.62	1725
18	12	2.3							0	0	0	0	0	0	200	200
18	12	6.3							0	0	0	0	0	0	200	200
18	12	7.15	0.75	640	7.6
18	12	9	2.5	484	3.9
18	12	9.25	3	844	14
18	12	10.45	4.25	276	3.4
18	12	11.3	5	899	9.8
18	12	11.3	5	514	6.4
18	12	12.3	6	426	3.4
18	12	13	6.5	503	4.2
18	12	14.15	7.25	245	1.7
18	12	16	9.5	692	6
18	12	16.3							372.46	14.76	26.82	14.93	7.66	0	529.4	300
18	12	18							29.95	1.76	1.5	3.1	0	0	492.5	500
18	12	18.3							546.15	57.77	31.02	11.73	2.19	0	685.6	350
18	12	19.3	1	484	4.9
18	12	20							0	0	0	0	0	0	250	250
18	12	21.3							516.91	20.12	22.4	54.88	7.29	0	375.08	0
18	12	21.3							44.93	2.63	2.25	4.28	0	0	314.5	325
18	12	22.08							475.18	14.26	32.96	30.96	1.59	0	538.38	475
18	13	3.3	5.5	275	2.9
18	13	6	8	371	3.5
18	13	7							44,93	2,63	2,25	4,28	0	0	514,5	525
18	13	9.15							244,55	8,89	21,39	2,81	4,11	0	295,86	150
18	13	9.2	0.1	871	16
18	13	10.3	1.25	849	17.4
18	13	11							44,93	2,63	2,25	4,28	0	0	514,5	525
18	13	13							733,78	53,04	52,72	16	3,62	0	1068,72	625
18	13	13.3	0.5	914	12.1
18	13	14	1	787	8.4
18	13	15.35	2.6	766	8.5
18	13	16							0	0	0	0	0	0	200	200
18	13	16.5	0.85	959	16.6
18	13	17							44,93	2,63	2,25	4,28	0	0	314,5	325
18	13	19.1	2.15	862	11.3
18	13	19.3							170,16	7,35	13,8	3,75	1,59	0	202,04	200
18	13	21.1	1.65	525	5.8
18	13	21.3							411,11	15,09	20,21	39,27	5,91	0	664,1	0
18	13	22.2	0.8	329	3.3
18	13	22.3							30,5	0	0	7,5	0	0	292,5	300
18	14	3.08	4.5	317	3.4												1.83	79.05	55	2018-03-14	18.32	21.44	39.76	4.6	3.8	2.3	1.9	127	78	3	1
18	14	6		392	4.6
18	14	6							44,93	2,63	2,25	4,28	0	0	564,5	575
18	14	9							358,94	17,26	29,64	4,47	4,45	0	459,45	250
18	14	9.3	0.5	745	14.6
18	14	10							0	0	0	0	0	0	300	300
18	14	11.3							29,95	1,76	1,5	3,1	0	0	292,5	300
18	14	12.45							414,82	21,1	34,13	5,94	1,61	0	555,39	300
18	14	14	1.25	743	10.2
18	14	15.3							0	0	0	0,3	0	0	299,4	300
18	14	17	1.5	582	5.7
18	14	18							44,93	2,63	2,25	4,28	0	0	614,5	625
18	14	18.15	0.25	171	1.5
18	14	19.05	0.8	131	1.2
18	14	20							623,36	24,73	38,57	41,25	7,31	0	954,88	300
18	14	21.14	1.24	456	4.6
18	14	22.3							0	0	0	0	0	0	400	400
18	14	22.55	0.45	332	2.9
18	105								1997.08	87.14	124.68	126.41	18.77	0	3066.32	1775
18	106								1840.64	79.74	132.78	80.7	12.56	0	2644.98	1700
18	107								1191.68	92.99	46.02	95.26	17.39	0	3602.55	2625
18	112								2033.02	84.01	128.83	129.57	19.52	0	3459.89	2350
18	113								1849.65	84.37	124.91	94.78	13.9	0	2827.22	1700
18	114								1223.01	91.52	51.32	92.31	17.39	0	3352.23	2475
19	1			407	8.2	535	10.7	1580	1478.57	66.07	40.58	204.84	9.88	0	2158.93	1500	1.75	79.8	45	2018-03-01	19.5	30.49	50.02	5.5	5.3	2.7	2.7	147	87	1	2	1.025	4
19	2			637	10.6	615	11.2	1525	2130.09	119.05	72.45	240.76	14.4	0	2549.58	1900
19	3			610	10.5	816	14.4	1540	2160.2	85.06	88.38	248.8	11.48	0	1938.9	1610
19	4			881	15.6	905	15.6	1150	2609.7	110.61	96.18	317.15	11.66	0	2465.76	2115
19	5	0.25		798	20.9
19	5	2.2		198	3.9
19	5	6.5		448	11.2
19	5	8.2		760	12.5
19	5	11							439,84	25,05	8,35	62,67	4,95	0	613,68	400
19	5	13	2	1022	19.6
19	5	14.3							0	0	0	0	0	0	400	400
19	5	15.2	0.8	471	8.7
19	5	16.3	2	202	3.6
19	5	17.3							212,01	1,08	6,44	36,51	1,14	0	224,12	250
19	5	19.15	1.75	282	5.4
19	5	20							1061,23	29,66	47,36	131,25	6,9	0	521,77	400
19	5	21							36,92	0,69	0,01	8,37	0	0	80,91	80
19	5	23.05	2.1	577	13.1
19	6	2.35	5.6	328	7.5
19	6	5.5	8.5	296	5.6
19	6	11.15	14.25	829	23.6
19	6	11.3							400,54	22,91	18,44	33,67	3,9	0	657,58	400
19	6	14.5	3.25	791	13.7
19	6	15							0	0	0	0	0	0	400	400
19	6	16.15	1.25	150	3.3
19	6	18.45							1599,15	49,54	90,23	145,12	5,53	0	791,26	600
19	6	21.55	3.25	655	18.9
19	6	22.15							420,64	7,84	24	42,96	1,04	0	801,28	800
19	6	23.4	1.35	954	27
19	7	0.3	2.25	268	6.8
19	7	4.4	6.4	365	9
19	7	7	7.75	619	16
19	7	8.45	9.5	644	16.2
19	7	11							386,4	22,62	18,42	30,71	3,51	0	641,41	400
19	7	12.45	1.75	741	18.1
19	7	15.4	4.7	583	9.9
19	7	16							0	0	0	0	0	0	400	400
19	7	17.25	1.5	225	4.6
19	7	21							895	73,11	29,4	83,28	0	0	698,15	400
19	7	22.1	1.15	553	15
19	7	23							0	0	0	0	0	0	200	200	1.75	79.2	45	2018-03-07	19.31	31.02	50.32	5.1	5.6	2.6	2.9	127	77	2	2
19	8			435	8.5	431	9.6	1860	1684.38	83.84	65.27	184.37	0.68	2.4	2197.9	1830
19	9			623	7.5	574	9.2	2150	3407.54	196.97	175.36	201.54	6.24	33.05	3615.47	3100
19	10			772	7.2	860	10.6	1960	4272.16	215.66	222.3	196.19	11.06	88.73	4232.33	3695
19	11			312	6.2	621	8.1	1800	2142.28	97	77.72	255.08	13.55	0	2586.66	2350
19	12	1.1		317	6.3
19	12	5.5		541	11.6
19	12	6.25		602	13.3
19	12	10.5		798	21.7
19	12	11							762,45	34,45	26,65	93,6	3,25	0	1281	800
19	12	12.15							0	0	0	0	0	0	400	400
19	12	14.2	1.25	715	17.2
19	12	14.45							0	0	0	0	0	0	400	400
19	12	15.35	0.8	357	7.3
19	12	16.3	1.75	184	3
19	12	18	3.25	299	4.9
19	12	18.3							1095,92	32,24	50,29	125,18	6,14	0	863,12	600
19	12	20	1.5	563	10.9
19	12	21							67,4	0	0	16,6	0	0	383,4	400
19	12	21.15	0.25	366	6
19	12	22.45	2.75	658	11.6
19	13	5.45	8.75	839	15.9
19	13	9.3							305,14	12,87	14,54	29,6	2,1	0	453,01	415
19	13	11.5	2.35	799	14.7
19	13	12							803,12	43,45	42,68	58,89	5,15	0	204,07	0
19	13	13							0	0	0	0	0	0	400	400
19	13	13.45	1.75	517	6.7
19	13	14.3	0.75						268,24	3,1	6,86	50,04	0	0	216,13	215
19	13	15.45	1.25	301	3.2
19	13	16							0	0	0	0	0	0	200	200
19	13	16.4	0.7	319	3.8
19	13	17.55	1.9	191	2.3
19	13	18.45	2.75	253	3.1
19	13	19.3							1742,52	97,77	83,73	147,25	4,85	0	677,8	500
19	13	22.3							67,4	0	0	16,6	0	0	383,4	400
19	13	23.05	1.1	721	14.3
19	14	0.45	2.25	346	5.7
19	14	4.25	6	461	8
19	14	6							0	0	0	0	0	0	200	200
19	14	8.1	2.15	662	9.2
19	14	9.45							304,2	12,32	15,02	28,88	2,1	0	239,54	200
19	14	11.15	1.5	600	7.5
19	14	11.15							152,4	6,67	12,75	1,98	2,38	0	200,42	200
19	14	12.3							485,63	43,76	17,2	35,54	5,71	0	642,41	450
19	14	13.25	0.9	678	9.2
19	14	14.45							170,05	2,81	8,56	19,92	1,08	0	216,31	200
19	14	15.45	1	646	7.9
19	14	17	2.25	600	8.5
19	14	19							863,61	31,37	20,47	133,37	6,99	0	1128,95	1100
19	14	19.5	0.8	626	11.3
19	14	22.05	3.1	321	4.8												1.75	80.65	45	2018-03-14	19.74	29.82	49.56	5.5	5.5	2.8	2.8	116	72	3	2
19	105								1750	56.49	62.17	238.8	12.99	0	1840.47	1530
19	106								2420.32	80.29	132.67	221.75	10.47	0	2650.12	2200
19	107								1281.4	95.73	47.82	113.99	3.51	0	1939.57	1400
19	112								1925.77	66.69	76.94	235.38	9.39	0	3327.52	2600
19	113								3186.42	157.19	147.81	302.38	12.1	0	2534.41	2130
19	114								1975.87	96.93	73.99	219.68	18.25	0	2627.63	2350
20	1			846	14	872	16	1100	1462.13	78.61	56.84	155.91	6.48	0	2106.86	1580	1.76	73.85	32	2018-03-01	17.43	24.9	42.33	6.9	8	3.6	4.3	144	86	1	2	1.025	3
20	2			591	13.9	674	13	1700	2741.31	98.72	140.04	259.72	30.26	0	2251.09	1775
20	3			466	7.3	501	8.4	1750	1648.29	83.02	37.26	163.68	8.6	43.29	2126.4	1591
20	4			937	27.3	687	13.8	1100	2709.55	97.31	133.28	271.84	16.15	0	965.79	625
20	5	7							116,1	2,1	0,3	25,8	0	0	269,7	300
20	5	9.3	2.5	718	11.7
20	5	9.3							0	0	0	0,53	0	0	173,95	175
20	5	10.45							0	0	0	0,45	0	0	149,1	150
20	5	12.3	1.75	435	4
20	5	14.3							0	0	0	0,48	0	0	159,04	160
20	5	15.3							0	0	0	0,45	0	0	149,1	150
20	5	16	0.5	403	4.2
20	5	18.15							1218,05	54,36	45,58	143,23	6,35	0	460,05	350
20	5	18.5	0.6	782	21.1
20	5	22	3.2	642	12
20	6	6.45							125,78	2,28	0,33	27,95	0	0	292,18	325
20	6	7.15	0.5	893	28.2
20	6	8							0	0	0	0,45	0	0	149,1	150
20	6	9.15							0	0	0	0,51	0	0	168,98	170
20	6	10.3							0	0	0	0,45	0	0	149,1	150
20	6	12							663,51	44,05	37,18	38,09	0,48	0	266,04	0
20	6	13.3	1.33	603	9.2
20	6	14.45							0	0	0	0,36	0	0	119,28	120
20	6	18.3							1414,16	57,31	51,4	173,5	10,12	0	813,2	625
20	6	19.4	1.2	931	29
20	6	21.2	2.8	871	17.7
20	7	6.4	12.2	910	22.2
20	7	7							116,1	2,1	0,3	25,8	0	0	269,7	300
20	7	7.05	0.1	1025	26.2
20	7	8.15							0	0	0	0,36	0	0	119,28	120
20	7	9.3							0	0	0	0,3	0	0	99,4	100
20	7	12	2.5	570	8.5
20	7	12.45							0	0	0	0,39	0	0	129,22	130
20	7	14.3							0	0	0	0,3	0	0	99,4	100
20	7	17.2	2.83	719	10.4
20	7	18.15							922,95	34,67	54,67	48,12	3,8	13,86	650,08	330	1.76	73.7	32	2018-03-08	16.6	22.88	39.48	6.3	6.9	3.6	3.6	123	80	2	2
20	7	20.1	1.6	601	12.8
20	8			493	10.9	529	9.1	1700	1615.47	76.18	36.74	218.14	8.23	0	3026.28	2610
20	9			470	11.4	349	7.5	2100	2202.59	61.71	88.46	242.3	7.96	25.6	2632.25	2475
20	10			639	13	734	15.2	2000	3715.45	123.38	106.97	531.49	8.08	13.86	2829.09	2430
20	11			594	16.1	297	6	3000	1978.57	66.15	72.7	259.57	8.82	0	3207.25	2620
20	12	7.15							131.1	0.75	0	31.5	0	0	567	600
20	12	8							0	0	0	0.51	0	0	168.98	170
20	12	9.3	1.5	210	4.5
20	12	9.3							0	0	0	0.51	0	0	168.98	170
20	12	10.2	0.85	181	1.9
20	12	12.3							0	0	0	0.45	0	0	149.1	150
20	12	15							0	0	0	0.51	0	0	168.98	170
20	12	17.33	2.6	451	8
20	12	17.45							902.32	34.19	37.74	104.86	1.97	0	1087.33	870
20	12	19.2	1.55	186	4.1
20	12	20							291.26	0.83	0	3.54	0	39.46	666.01	710
20	12	21							300.15	0	0	1.99	0	42.13	285.41	330
20	12	21.4	0.66	186	4.1
20	13	0.3	3.3	257	5.8
20	13	7	10	351	10.4
20	13	7.05	10.1	590	18.1
20	13	7.15							131,1	0,75	0	31,5	0	0	567	600
20	13	8							0	0	0	0,51	0	0	168,98	170
20	14	8.45	0.75	178	4.3
20	13	9							0	0	0	0,36	0	0	119,28	120
20	13	11.3							0	0	0	0,3	0	0	99,4	100
20	13	12.3							0	0	0	0,78	0	0	258,44	260
20	13	14							0	0	0	0,36	0	0	119,28	120
20	13	17	3	815	17.7
20	13	18.3							753,61	33,92	31,17	81,2	5,47	0	2235,42	2000
20	13	18.5	0.33	382	7.6
20	13	19							0	0	0	0	0	0	300	300
20	13	20.15	1.25	175	3.2
20	13	21.3	2.3	191	3.3												1.76	73.7	32	2018-03-14	17.35	23.34	40.69	5.5	5.5	2.8	2.8	116	72	3	2
20	14	6	11	509	12.2
20	14	7							131.1	0.75	0	31.5	0	0	567	600
20	14	8							0	0	0	0.6	0	0	198.8	200
20	14	10.1	2.15	179	2.6
20	14	10.3							0	0	0	0.45	0	0	149.1	150
20	14	12.45							0	0	0	0.45	0	0	149.1	150
20	14	13.2	0.6	271	5.2
20	14	16	3.25	417	7.7
20	14	16.15							0	0	0	0.9	0	0	298.2	300
20	14	17.2	1.1	166	3.5
20	14	18.3							878.43	33.93	30.97	112.33	5.47	0	802.33	600
20	14	21							0	0	0	0	0	0	300	300
20	14	22.1	1.1	115	1.5
20	105								1334.15	56.46	45.87	170.93	6.35	0	1360.94	1285
20	106								2203.43	103.64	88.91	241.31	10.6	0	1957.88	1540
20	107								1039.05	36.77	54.97	75.27	3.8	13.86	1367.08	1080
20	112								1624.83	35.77	37.74	143.87	1.97	81.59	3261.79	3170
20	113								884.71	34.67	31.17	115.01	5.47	0	3867.8	3670
20	114								1009.53	34.68	30.97	146.23	5.47	0	2464.52	2300
